# Supplementary material for: Exploring Microbial Diversity and Yeast Typing in Traditional Sourdoughs from Villaurbana (Sardinia, Italy) Using an Integrated Approach
Source: Foods. 2026 Jun 29;15(13):2307. doi: 10.3390/foods15132307 (PMC13361756; doi:10.3390/foods15132307)
Supplement: Supplementary file 1 [file foods-15-02307-s001.zip]

Archive with 12 entries (12 files):
- Supplementary materials.pdf
- Supplementary Table S12_Allele Table S.cerevisiae.xlsx
- Supplementary Table S13_Distance Matrix S.cerevisiae.txt
- Supplementary Table S14_Allele Table T.delbrueckii.xlsx
- Supplementary Table S15_Dcmatrix_ Tdelbrueckii.txt
- Supplementary Table S1_ ASV_Table_16S.txt
- Supplementary Table S2_ ASV_Table_ITS.txt
- Supplementary_Table S11_Yeast_ID_comparison.xlsx
- Supplementary_Table S3_DADA2_16S_read_summary.csv
- Supplementary_Table S4_DADA2_ITS_read_summary.csv
- Supplementary_Table S5_DADA2_read_tracking_16S.csv
- Supplementary_Table S6_DADA2_read_tracking_ITS.csv
