# Supplementary material for: Exploring Microbial Diversity and Yeast Typing in Traditional Sourdoughs from Villaurbana (Sardinia, Italy) Using an Integrated Approach
Source: Foods. 2026 Jun 29;15(13):2307. doi: 10.3390/foods15132307 (PMC13361756; doi:10.3390/foods15132307)
Supplement: Supplementary file 1 [file foods-15-02307-s001.zip › Supplementary Table S12_Allele Table S.cerevisiae.xlsx]

## Sheet: Reference strains
Strains	Locus	Allele
M5.7	D1	124
M5.7	D1	145
M5.7	GAG	282
M5.7	GAG	282
M5.7	LOCUS10	225
M5.7	LOCUS10	228
M5.7	locus11	205
M5.7	locus11	207
M5.7	locus2	159
M5.7	locus2	162
M5.7	locus3	114
M5.7	locus3	120
M5.7	LOCUS4	247
M5.7	LOCUS4	256
M5.7	locus5	114
M5.7	locus5	128
M5.7	locus6	106
M5.7	locus6	106
M5.7	locus7	299
M5.7	locus7	299
M5.7	locus8	136
M5.7	locus8	142
M5.7	locus9	93
M5.7	locus9	93
YPS1000	D1	127
YPS1000	D1	127
YPS1000	GAG	279
YPS1000	GAG	279
YPS1000	locus10	186
YPS1000	locus10	186
YPS1000	locus11	171
YPS1000	locus11	171
YPS1000	locus2	168
YPS1000	locus2	168
YPS1000	locus3	114
YPS1000	locus3	114
YPS1000	locus4	346
YPS1000	locus4	346
YPS1000	locus5	162
YPS1000	locus5	162
YPS1000	locus6	98
YPS1000	locus6	98
YPS1000	locus7	281
YPS1000	locus7	281
YPS1000	locus8	127
YPS1000	locus8	127
YPS1000	locus9	93
YPS1000	locus9	93
YPS1009	D1	121
YPS1009	D1	121
YPS1009	GAG	282
YPS1009	GAG	282
YPS1009	locus10	186
YPS1009	locus10	186
YPS1009	locus11	179
YPS1009	locus11	179
YPS1009	locus2	162
YPS1009	locus2	162
YPS1009	locus3	108
YPS1009	locus3	108
YPS1009	locus4	292
YPS1009	locus4	292
YPS1009	locus5	112
YPS1009	locus5	112
YPS1009	locus6	118
YPS1009	locus6	118
YPS1009	locus7	248
YPS1009	locus7	248
YPS1009	locus8	127
YPS1009	locus8	127
YPS1009	locus9	87
YPS1009	locus9	87
YPS128	D1	127
YPS128	D1	127
YPS128	GAG	297
YPS128	GAG	297
YPS128	locus10	183
YPS128	locus10	183
YPS128	locus11	187
YPS128	locus11	187
YPS128	locus2	165
YPS128	locus2	165
YPS128	locus3	108
YPS128	locus3	108
YPS128	locus4	265
YPS128	locus4	265
YPS128	locus5	112
YPS128	locus5	112
YPS128	locus6	104
YPS128	locus6	104
YPS128	locus7	263
YPS128	locus7	263
YPS128	locus8	136
YPS128	locus8	136
YPS128	locus9	87
YPS128	locus9	87
YPS129	D1	127
YPS129	D1	127
YPS129	GAG	297
YPS129	GAG	297
YPS129	locus10	183
YPS129	locus10	183
YPS129	locus11	187
YPS129	locus11	187
YPS129	locus2	165
YPS129	locus2	165
YPS129	locus3	108
YPS129	locus3	108
YPS129	locus4	265
YPS129	locus4	265
YPS129	locus5	112
YPS129	locus5	112
YPS129	locus6	104
YPS129	locus6	104
YPS129	locus7	263
YPS129	locus7	263
YPS129	locus8	136
YPS129	locus8	136
YPS129	locus9	87
YPS129	locus9	87
YPS133	D1	127
YPS133	D1	127
YPS133	GAG	297
YPS133	GAG	297
YPS133	locus10	183
YPS133	locus10	183
YPS133	locus11	185
YPS133	locus11	185
YPS133	locus2	165
YPS133	locus2	165
YPS133	locus3	108
YPS133	locus3	108
YPS133	locus4	265
YPS133	locus4	265
YPS133	locus5	112
YPS133	locus5	112
YPS133	locus6	104
YPS133	locus6	104
YPS133	locus7	263
YPS133	locus7	263
YPS133	locus8	136
YPS133	locus8	136
YPS133	locus9	87
YPS133	locus9	87
1014	D1	124
1014	D1	124
1014	GAG	279
1014	GAG	279
1014	locus10	210
1014	locus10	210
1014	locus11	185
1014	locus11	185
1014	locus2	159
1014	locus2	159
1014	locus3	123
1014	locus3	123
1014	locus4	247
1014	locus4	247
1014	locus5	132
1014	locus5	132
1014	locus6	108
1014	locus6	108
1014	locus7	299
1014	locus7	299
1014	locus8	139
1014	locus8	142
1014	locus9	96
1014	locus9	96
M1.2	D1	124
M1.2	D1	145
M1.2	GAG	285
M1.2	GAG	285
M1.2	locus10	225
M1.2	locus10	228
M1.2	locus11	205
M1.2	locus11	207
M1.2	locus2	159
M1.2	locus2	162
M1.2	locus3	114
M1.2	locus3	120
M1.2	locus4	247
M1.2	locus4	256
M1.2	locus5	114
M1.2	locus5	128
M1.2	locus6	106
M1.2	locus6	106
M1.2	locus7	296
M1.2	locus7	299
M1.2	locus8	136
M1.2	locus8	142
M1.2	locus9	93
M1.2	locus9	93
M2.8	D1	124
M2.8	D1	124
M2.8	GAG	279
M2.8	GAG	279
M2.8	locus10	180
M2.8	locus10	180
M2.8	locus11	185
M2.8	locus11	185
M2.8	locus2	162
M2.8	locus2	162
M2.8	locus3	123
M2.8	locus3	123
M2.8	locus4	247
M2.8	locus4	247
M2.8	locus5	132
M2.8	locus5	132
M2.8	locus6	108
M2.8	locus6	108
M2.8	locus7	299
M2.8	locus7	299
M2.8	locus8	142
M2.8	locus8	142
M2.8	locus9	96
M2.8	locus9	96
6345	D1	133
6345	D1	145
6345	GAG	273
6345	GAG	282
6345	GAG	285
6345	locus10	162
6345	locus10	198
6345	locus10	210
6345	locus11	179
6345	locus11	185
6345	locus11	195
6345	locus11	199
6345	locus2	150
6345	locus2	159
6345	locus2	165
6345	locus2	171
6345	locus3	123
6345	locus3	126
6345	locus4	256
6345	locus4	301
6345	locus5	112
6345	locus5	122
6345	locus5	146
6345	locus6	94
6345	locus6	110
6345	locus7	266
6345	locus7	269
6345	locus7	281
6345	locus7	296
6345	locus8	121
6345	locus8	127
6345	locus9	93
6345	locus9	99
6345	locus9	105
6662	D1	133
6662	D1	145
6662	GAG	273
6662	GAG	282
6662	locus10	162
6662	locus10	198
6662	locus10	213
6662	locus11	179
6662	locus11	185
6662	locus11	195
6662	locus2	150
6662	locus2	159
6662	locus2	165
6662	locus2	171
6662	locus3	123
6662	locus3	126
6662	locus4	256
6662	locus4	304
6662	locus4	313
6662	locus5	112
6662	locus5	122
6662	locus5	124
6662	locus6	108
6662	locus6	110
6662	locus7	266
6662	locus7	281
6662	locus7	296
6662	locus8	121
6662	locus8	127
6662	locus9	96
6662	locus9	99
6662	locus9	102
6662	locus9	105
MUCL42920	D1	124
MUCL42920	D1	133
MUCL42920	D1	145
MUCL42920	GAG	273
MUCL42920	GAG	282
MUCL42920	GAG	285
MUCL42920	locus10	180
MUCL42920	locus10	198
MUCL42920	locus10	210
MUCL42920	locus11	185
MUCL42920	locus11	197
MUCL42920	locus2	159
MUCL42920	locus2	165
MUCL42920	locus3	111
MUCL42920	locus3	117
MUCL42920	locus3	123
MUCL42920	locus3	126
MUCL42920	locus4	304
MUCL42920	locus4	313
MUCL42920	locus5	112
MUCL42920	locus5	146
MUCL42920	locus5	152
MUCL42920	locus6	106
MUCL42920	locus6	110
MUCL42920	locus7	266
MUCL42920	locus7	296
MUCL42920	locus8	121
MUCL42920	locus8	130
MUCL42920	locus8	136
MUCL42920	locus9	93
MUCL42920	locus9	99
MUCL42920	locus9	105
Cappa1	D1	133
Cappa1	D1	145
Cappa1	GAG	273
Cappa1	GAG	282
Cappa1	locus10	162
Cappa1	locus10	162
Cappa1	locus11	195
Cappa1	locus11	199
Cappa1	locus2	159
Cappa1	locus2	171
Cappa1	locus3	123
Cappa1	locus3	123
Cappa1	locus4	256
Cappa1	locus4	256
Cappa1	locus5	112
Cappa1	locus5	130
Cappa1	locus5	146
Cappa1	locus6	94
Cappa1	locus6	108
Cappa1	locus6	110
Cappa1	locus7	251
Cappa1	locus7	266
Cappa1	locus7	296
Cappa1	locus8	121
Cappa1	locus8	127
Cappa1	locus8	136
Cappa1	locus9	93
Cappa1	locus9	96
Cappa1	locus9	99
CLIB_215	D1	133
CLIB_215	D1	145
CLIB_215	GAG	273
CLIB_215	GAG	282
CLIB_215	GAG	285
CLIB_215	locus10	162
CLIB_215	locus10	180
CLIB_215	locus10	198
CLIB_215	locus10	210
CLIB_215	locus11	179
CLIB_215	locus11	185
CLIB_215	locus11	195
CLIB_215	locus11	199
CLIB_215	locus2	150
CLIB_215	locus2	159
CLIB_215	locus2	165
CLIB_215	locus2	171
CLIB_215	locus3	123
CLIB_215	locus3	126
CLIB_215	locus4	301
CLIB_215	locus4	304
CLIB_215	locus4	316
CLIB_215	locus5	112
CLIB_215	locus5	114
CLIB_215	locus5	124
CLIB_215	locus5	146
CLIB_215	locus6	94
CLIB_215	locus6	110
CLIB_215	locus7	266
CLIB_215	locus7	281
CLIB_215	locus7	296
CLIB_215	locus8	121
CLIB_215	locus8	127
CLIB_215	locus9	93
CLIB_215	locus9	99
CLIB_215	locus9	105
YA2	D1	133
YA2	D1	145
YA2	GAG	273
YA2	GAG	282
YA2	GAG	285
YA2	locus10	162
YA2	locus10	183
YA2	locus10	198
YA2	locus10	210
YA2	locus11	179
YA2	locus11	185
YA2	locus11	195
YA2	locus11	197
YA2	locus2	150
YA2	locus2	159
YA2	locus2	165
YA2	locus2	171
YA2	locus3	123
YA2	locus3	126
YA2	locus4	256
YA2	locus4	301
YA2	locus4	304
YA2	locus5	112
YA2	locus5	114
YA2	locus5	122
YA2	locus5	144
YA2	locus6	94
YA2	locus6	108
YA2	locus6	110
YA2	locus7	266
YA2	locus7	281
YA2	locus7	296
YA2	locus8	121
YA2	locus8	127
YA2	locus9	93
YA2	locus9	99
YA2	locus9	105
YA3	D1	148
YA3	D1	148
YA3	GAG	333
YA3	GAG	333
YA3	locus10	213
YA3	locus10	213
YA3	locus11	183
YA3	locus11	183
YA3	locus2	153
YA3	locus2	153
YA3	locus3	114
YA3	locus3	114
YA3	locus4	415
YA3	locus4	415
YA3	locus5	112
YA3	locus5	112
YA3	locus6	102
YA3	locus6	102
YA3	locus7	251
YA3	locus7	251
YA3	locus8	127
YA3	locus8	127
YA3	locus9	90
YA3	locus9	90
YA5	D1	133
YA5	D1	145
YA5	GAG	273
YA5	GAG	282
YA5	locus10	162
YA5	locus10	180
YA5	locus10	198
YA5	locus10	210
YA5	locus11	179
YA5	locus11	185
YA5	locus11	195
YA5	locus11	197
YA5	locus2	150
YA5	locus2	159
YA5	locus2	165
YA5	locus2	171
YA5	locus3	123
YA5	locus3	126
YA5	locus4	256
YA5	locus4	301
YA5	locus4	304
YA5	locus5	112
YA5	locus5	114
YA5	locus5	122
YA5	locus5	144
YA5	locus6	94
YA5	locus6	108
YA5	locus6	110
YA5	locus7	266
YA5	locus7	281
YA5	locus7	296
YA5	locus8	121
YA5	locus8	127
YA5	locus9	93
YA5	locus9	99
YA5	locus9	105
YA6	D1	133
YA6	D1	145
YA6	GAG	273
YA6	GAG	282
YA6	GAG	285
YA6	locus10	162
YA6	locus10	183
YA6	locus10	198
YA6	locus10	210
YA6	locus11	179
YA6	locus11	185
YA6	locus11	195
YA6	locus11	197
YA6	locus2	150
YA6	locus2	159
YA6	locus2	165
YA6	locus2	171
YA6	locus3	123
YA6	locus3	126
YA6	locus4	256
YA6	locus4	301
YA6	locus4	304
YA6	locus5	112
YA6	locus5	114
YA6	locus5	122
YA6	locus5	144
YA6	locus6	94
YA6	locus6	108
YA6	locus6	110
YA6	locus7	266
YA6	locus7	281
YA6	locus7	296
YA6	locus8	121
YA6	locus8	127
YA6	locus9	93
YA6	locus9	99
YA6	locus9	105
YB1	D1	124
YB1	D1	124
YB1	GAG	330
YB1	GAG	351
YB1	locus10	183
YB1	locus10	183
YB1	locus11	189
YB1	locus11	207
YB1	locus2	150
YB1	locus2	153
YB1	locus3	114
YB1	locus3	126
YB1	locus4	256
YB1	locus4	256
YB1	locus5	114
YB1	locus5	114
YB1	locus6	106
YB1	locus6	108
YB1	locus7	275
YB1	locus7	278
YB1	locus8	157
YB1	locus8	160
YB1	locus9	93
YB1	locus9	93
YC1	D1	124
YC1	D1	136
YC1	GAG	360
YC1	GAG	360
YC1	locus10	186
YC1	locus10	189
YC1	locus11	189
YC1	locus11	189
YC1	locus2	153
YC1	locus2	153
YC1	locus3	114
YC1	locus3	126
YC1	locus4	241
YC1	locus4	244
YC1	locus5	114
YC1	locus5	114
YC1	locus6	96
YC1	locus6	118
YC1	locus7	260
YC1	locus7	281
YC1	locus7	299
YC1	locus8	148
YC1	locus8	151
YC1	locus9	96
YC1	locus9	96
YC2	D1	124
YC2	D1	136
YC2	GAG	360
YC2	GAG	360
YC2	locus10	186
YC2	locus10	189
YC2	locus11	189
YC2	locus11	189
YC2	locus2	153
YC2	locus2	153
YC2	locus3	114
YC2	locus3	126
YC2	locus4	241
YC2	locus4	244
YC2	locus5	114
YC2	locus5	114
YC2	locus6	96
YC2	locus6	118
YC2	locus7	281
YC2	locus7	299
YC2	locus7	350
YC2	locus8	148
YC2	locus8	151
YC2	locus9	96
YC2	locus9	96
YC3	D1	124
YC3	D1	136
YC3	GAG	360
YC3	GAG	369
YC3	locus10	186
YC3	locus10	189
YC3	locus11	189
YC3	locus11	191
YC3	locus2	153
YC3	locus2	153
YC3	locus3	114
YC3	locus3	126
YC3	locus4	241
YC3	locus4	244
YC3	locus5	114
YC3	locus5	114
YC3	locus6	96
YC3	locus6	118
YC3	locus7	281
YC3	locus7	299
YC3	locus7	347
YC3	locus8	148
YC3	locus8	151
YC3	locus9	96
YC3	locus9	96
YF1	D1	133
YF1	D1	145
YF1	GAG	282
YF1	GAG	282
YF1	locus10	162
YF1	locus10	180
YF1	locus10	198
YF1	locus10	210
YF1	locus11	179
YF1	locus11	185
YF1	locus11	199
YF1	locus2	150
YF1	locus2	159
YF1	locus2	165
YF1	locus3	123
YF1	locus3	123
YF1	locus4	256
YF1	locus4	316
YF1	locus5	112
YF1	locus5	114
YF1	locus5	122
YF1	locus5	144
YF1	locus6	94
YF1	locus6	108
YF1	locus6	110
YF1	locus7	266
YF1	locus7	281
YF1	locus7	299
YF1	locus8	121
YF1	locus8	127
YF1	locus9	93
YF1	locus9	99
YF1	locus9	105
YF2	D1	133
YF2	D1	145
YF2	GAG	273
YF2	GAG	282
YF2	locus10	162
YF2	locus10	180
YF2	locus10	198
YF2	locus10	210
YF2	locus11	179
YF2	locus11	185
YF2	locus11	195
YF2	locus11	199
YF2	locus2	150
YF2	locus2	159
YF2	locus2	165
YF2	locus2	171
YF2	locus3	102
YF2	locus3	123
YF2	locus3	126
YF2	locus4	256
YF2	locus4	304
YF2	locus5	112
YF2	locus5	114
YF2	locus5	122
YF2	locus5	146
YF2	locus6	94
YF2	locus6	108
YF2	locus6	110
YF2	locus7	266
YF2	locus7	281
YF2	locus7	299
YF2	locus8	121
YF2	locus8	127
YF2	locus9	93
YF2	locus9	99
YF2	locus9	105
YL1	D1	133
YL1	D1	145
YL1	GAG	273
YL1	GAG	282
YL1	GAG	285
YL1	locus10	162
YL1	locus10	180
YL1	locus10	198
YL1	locus10	213
YL1	locus11	179
YL1	locus11	185
YL1	locus11	195
YL1	locus11	199
YL1	locus2	150
YL1	locus2	165
YL1	locus2	171
YL1	locus3	123
YL1	locus3	126
YL1	locus4	253
YL1	locus4	304
YL1	locus5	112
YL1	locus5	114
YL1	locus5	122
YL1	locus5	144
YL1	locus6	94
YL1	locus6	108
YL1	locus6	110
YL1	locus7	266
YL1	locus7	281
YL1	locus7	296
YL1	locus8	121
YL1	locus8	127
YL1	locus9	93
YL1	locus9	99
YL1	locus9	105
YL2	D1	133
YL2	D1	145
YL2	GAG	273
YL2	GAG	282
YL2	GAG	285
YL2	locus10	162
YL2	locus10	180
YL2	locus10	198
YL2	locus10	210
YL2	locus11	179
YL2	locus11	185
YL2	locus11	195
YL2	locus11	199
YL2	locus2	150
YL2	locus2	159
YL2	locus2	165
YL2	locus2	171
YL2	locus3	123
YL2	locus3	126
YL2	locus4	253
YL2	locus4	304
YL2	locus5	112
YL2	locus5	114
YL2	locus5	122
YL2	locus5	144
YL2	locus6	94
YL2	locus6	108
YL2	locus6	110
YL2	locus7	266
YL2	locus7	281
YL2	locus7	296
YL2	locus8	121
YL2	locus8	127
YL2	locus9	93
YL2	locus9	99
YL2	locus9	105
YM1	D1	124
YM1	D1	124
YM1	GAG	336
YM1	GAG	336
YM1	locus10	183
YM1	locus10	186
YM1	locus11	189
YM1	locus11	207
YM1	locus2	150
YM1	locus2	153
YM1	locus3	114
YM1	locus3	126
YM1	locus4	256
YM1	locus4	259
YM1	locus4	262
YM1	locus5	114
YM1	locus5	114
YM1	locus6	104
YM1	locus6	106
YM1	locus7	275
YM1	locus7	278
YM1	locus8	154
YM1	locus8	160
YM1	locus9	90
YM1	locus9	93
YM1	locus9	96
YMG1	D1	124
YMG1	D1	124
YMG1	GAG	330
YMG1	GAG	333
YMG1	locus10	183
YMG1	locus10	186
YMG1	locus11	189
YMG1	locus11	207
YMG1	locus2	150
YMG1	locus2	153
YMG1	locus3	114
YMG1	locus3	126
YMG1	locus4	259
YMG1	locus4	259
YMG1	locus5	114
YMG1	locus5	114
YMG1	locus6	104
YMG1	locus6	106
YMG1	locus7	275
YMG1	locus7	278
YMG1	locus8	154
YMG1	locus8	163
YMG1	locus9	93
YMG1	locus9	93
YN3	D1	124
YN3	D1	136
YN3	GAG	360
YN3	GAG	360
YN3	locus10	186
YN3	locus10	189
YN3	locus11	189
YN3	locus11	189
YN3	locus2	153
YN3	locus2	153
YN3	locus3	114
YN3	locus3	114
YN3	locus4	241
YN3	locus4	244
YN3	locus5	114
YN3	locus5	114
YN3	locus6	96
YN3	locus6	118
YN3	locus7	281
YN3	locus7	299
YN3	locus7	347
YN3	locus8	148
YN3	locus8	151
YN3	locus9	96
YN3	locus9	96
YO3	D1	124
YO3	D1	136
YO3	GAG	357
YO3	GAG	360
YO3	GAG	366
YO3	locus10	186
YO3	locus10	186
YO3	locus11	187
YO3	locus11	191
YO3	locus2	153
YO3	locus2	153
YO3	locus3	126
YO3	locus3	126
YO3	locus4	238
YO3	locus4	283
YO3	locus4	316
YO3	locus5	114
YO3	locus5	114
YO3	locus6	98
YO3	locus6	116
YO3	locus7	281
YO3	locus7	299
YO3	locus7	329
YO3	locus8	148
YO3	locus8	151
YO3	locus9	93
YO3	locus9	96
YP1	D1	124
YP1	D1	124
YP1	GAG	330
YP1	GAG	330
YP1	locus10	183
YP1	locus10	183
YP1	locus11	189
YP1	locus11	207
YP1	locus2	150
YP1	locus2	153
YP1	locus3	96
YP1	locus3	114
YP1	locus3	126
YP1	locus4	256
YP1	locus4	259
YP1	locus5	114
YP1	locus5	114
YP1	locus6	104
YP1	locus6	108
YP1	locus7	275
YP1	locus7	278
YP1	locus8	154
YP1	locus8	160
YP1	locus9	93
YP1	locus9	93
YP2	D1	124
YP2	D1	124
YP2	GAG	330
YP2	GAG	330
YP2	locus10	183
YP2	locus10	183
YP2	locus11	189
YP2	locus11	207
YP2	locus2	150
YP2	locus2	153
YP2	locus3	114
YP2	locus3	126
YP2	locus4	256
YP2	locus4	259
YP2	locus5	114
YP2	locus5	114
YP2	locus6	104
YP2	locus6	108
YP2	locus7	275
YP2	locus7	278
YP2	locus8	154
YP2	locus8	160
YP2	locus9	93
YP2	locus9	93
YQ2	D1	124
YQ2	D1	124
YQ2	GAG	330
YQ2	GAG	333
YQ2	locus10	183
YQ2	locus10	183
YQ2	locus11	189
YQ2	locus11	207
YQ2	locus2	150
YQ2	locus2	153
YQ2	locus3	114
YQ2	locus3	126
YQ2	locus4	256
YQ2	locus4	259
YQ2	locus5	114
YQ2	locus5	114
YQ2	locus6	104
YQ2	locus6	108
YQ2	locus7	275
YQ2	locus7	281
YQ2	locus8	154
YQ2	locus8	160
YQ2	locus9	93
YQ2	locus9	93
YQ5	D1	124
YQ5	D1	124
YQ5	GAG	330
YQ5	GAG	333
YQ5	locus10	183
YQ5	locus10	183
YQ5	locus11	189
YQ5	locus11	207
YQ5	locus2	150
YQ5	locus2	153
YQ5	locus3	96
YQ5	locus3	114
YQ5	locus3	126
YQ5	locus4	256
YQ5	locus4	259
YQ5	locus5	114
YQ5	locus5	114
YQ5	locus6	104
YQ5	locus6	108
YQ5	locus7	275
YQ5	locus7	281
YQ5	locus8	154
YQ5	locus8	160
YQ5	locus9	93
YQ5	locus9	93
S1	D1	118
S1	D1	124
S1	GAG	294
S1	locus10	189
S1	locus10	198
S1	locus11	187
S1	locus11	189
S1	locus2	153
S1	locus4	238
S1	locus4	259
S1	locus5	108
S1	locus5	114
S1	locus6	112
S1	locus6	118
S1	locus7	299
S1	locus7	323
S1	locus8	148
S1	locus8	154
S1	locus9	93
S1	locus9	96
S20	D1	133
S20	D1	145
S20	D1	148
S20	GAG	173
S20	GAG	279
S20	GAG	282
S20	locus10	162
S20	locus10	180
S20	locus10	198
S20	locus10	210
S20	locus11	179
S20	locus11	185
S20	locus11	195
S20	locus11	199
S20	locus2	150
S20	locus2	159
S20	locus2	165
S20	locus2	171
S20	locus4	256
S20	locus5	112
S20	locus5	114
S20	locus5	122
S20	locus5	146
S20	locus6	94
S20	locus6	108
S20	locus6	110
S20	locus6	146
S20	locus7	266
S20	locus7	281
S20	locus7	296
S20	locus8	121
S20	locus8	127
S20	locus9	93
S20	locus9	96
S20	locus9	105
S25	D1	133
S25	D1	145
S25	GAG	273
S25	GAG	279
S25	GAG	282
S25	locus10	162
S25	locus10	180
S25	locus10	198
S25	locus10	210
S25	locus11	179
S25	locus11	195
S25	locus11	199
S25	locus2	150
S25	locus2	159
S25	locus2	165
S25	locus2	171
S25	locus4	256
S25	locus4	304
S25	locus5	112
S25	locus5	114
S25	locus5	122
S25	locus5	146
S25	locus6	94
S25	locus6	108
S25	locus6	110
S25	locus7	266
S25	locus7	281
S25	locus7	296
S25	locus8	121
S25	locus8	127
S25	locus9	93
S25	locus9	99
S25	locus9	105
S3	D1	124
S3	GAG	294
S3	locus10	189
S3	locus10	198
S3	locus11	187
S3	locus11	189
S3	locus2	153
S3	locus4	238
S3	locus4	259
S3	locus4	304
S3	locus5	108
S3	locus5	114
S3	locus6	112
S3	locus6	116
S3	locus7	299
S3	locus7	323
S3	locus8	148
S3	locus9	93
S3	locus9	96
S33f	D1	133
S33f	D1	148
S33f	GAG	282
S33f	GAG	372
S33f	locus10	165
S33f	locus10	195
S33f	locus10	198
S33f	locus10	210
S33f	locus11	197
S33f	locus11	201
S33f	locus11	211
S33f	locus2	150
S33f	locus2	159
S33f	locus4	301
S33f	locus5	114
S33f	locus5	176
S33f	locus6	94
S33f	locus6	100
S33f	locus6	106
S33f	locus6	108
S33f	locus7	242
S33f	locus7	251
S33f	locus7	296
S33f	locus8	130
S33f	locus8	136
S34	D1	133
S34	D1	145
S34	GAG	273
S34	GAG	279
S34	GAG	282
S34	locus10	162
S34	locus10	180
S34	locus10	198
S34	locus10	210
S34	locus11	179
S34	locus11	185
S34	locus11	195
S34	locus11	199
S34	locus2	150
S34	locus2	159
S34	locus2	165
S34	locus2	171
S34	locus4	256
S34	locus4	304
S34	locus5	114
S34	locus5	122
S34	locus5	146
S34	locus6	94
S34	locus6	110
S34	locus7	266
S34	locus7	281
S34	locus7	296
S34	locus8	121
S34	locus8	127
S34	locus9	93
S34	locus9	99
S34	locus9	105
S38	D1	124
S38	D1	133
S38	D1	145
S38	GAG	273
S38	GAG	279
S38	GAG	282
S38	locus10	162
S38	locus10	180
S38	locus10	198
S38	locus10	210
S38	locus11	179
S38	locus11	185
S38	locus11	195
S38	locus11	197
S38	locus11	199
S38	locus2	150
S38	locus2	159
S38	locus2	165
S38	locus2	171
S38	locus4	253
S38	locus4	304
S38	locus5	112
S38	locus5	114
S38	locus5	122
S38	locus5	146
S38	locus6	94
S38	locus6	108
S38	locus6	110
S38	locus7	266
S38	locus7	281
S38	locus7	296
S38	locus8	121
S38	locus8	127
S38	locus8	130
S38	locus8	136
S38	locus9	93
S38	locus9	99
S38	locus9	105
S42	D1	124
S42	D1	133
S42	D1	145
S42	GAG	273
S42	GAG	282
S42	locus10	180
S42	locus10	198
S42	locus10	210
S42	locus11	185
S42	locus11	197
S42	locus2	159
S42	locus2	165
S42	locus4	304
S42	locus5	112
S42	locus5	146
S42	locus5	152
S42	locus6	106
S42	locus6	108
S42	locus6	110
S42	locus7	266
S42	locus7	296
S42	locus8	130
S42	locus8	136
S44	GAG	273
S44	GAG	279
S44	locus10	162
S44	locus10	180
S44	locus10	198
S44	locus10	210
S44	locus11	179
S44	locus11	185
S44	locus11	195
S44	locus2	150
S44	locus2	159
S44	locus4	256
S44	locus5	112
S44	locus5	114
S44	locus5	122
S44	locus5	146
S44	locus6	94
S44	locus6	108
S44	locus6	110
S44	locus7	299
S44	locus8	121
S44	locus8	127
S44	locus9	93
S44	locus9	99
S44	locus9	105

## Sheet: Villaurbana strains
Strain	Locus	Allele
YSD101.12	D1	133
YSD101.12	D1	145
YSD101.12	GAG	360
YSD101.12	locus10	162
YSD101.12	locus10	180
YSD101.12	locus10	198
YSD101.12	locus10	210
YSD101.12	locus11	187
YSD101.12	locus11	189
YSD101.12	locus2	150
YSD101.12	locus2	159
YSD101.12	locus2	165
YSD101.12	locus2	171
YSD101.12	locus3	117
YSD101.12	locus3	132
YSD101.12	locus4	256
YSD101.12	locus4	318
YSD101.12	locus5	114
YSD101.12	locus6	92
YSD101.12	locus6	106
YSD101.12	locus6	108
YSD101.12	locus7	266
YSD101.12	locus7	281
YSD101.12	locus7	296
YSD101.12	locus8	148
YSD101.12	locus8	152
YSD101.12	locus9	99
YSD101.12	locus9	105
YSD101.13	D1	133
YSD101.13	D1	145
YSD101.13	GAG	360
YSD101.13	locus10	162
YSD101.13	locus10	180
YSD101.13	locus10	201
YSD101.13	locus10	210
YSD101.13	locus11	187
YSD101.13	locus11	189
YSD101.13	locus2	150
YSD101.13	locus2	159
YSD101.13	locus2	165
YSD101.13	locus2	171
YSD101.13	locus3	117
YSD101.13	locus3	132
YSD101.13	locus4	256
YSD101.13	locus4	315
YSD101.13	locus5	114
YSD101.13	locus6	92
YSD101.13	locus6	106
YSD101.13	locus6	108
YSD101.13	locus6	110
YSD101.13	locus7	266
YSD101.13	locus7	281
YSD101.13	locus7	296
YSD101.13	locus8	148
YSD101.13	locus8	152
YSD101.13	locus9	93
YSD101.13	locus9	99
YSD101.13	locus9	105
YSD101.14	D1	133
YSD101.14	D1	145
YSD101.14	GAG	360
YSD101.14	locus10	162
YSD101.14	locus10	180
YSD101.14	locus10	198
YSD101.14	locus10	213
YSD101.14	locus11	187
YSD101.14	locus11	189
YSD101.14	locus2	150
YSD101.14	locus2	159
YSD101.14	locus2	165
YSD101.14	locus2	171
YSD101.14	locus3	117
YSD101.14	locus3	132
YSD101.14	locus4	256
YSD101.14	locus4	315
YSD101.14	locus5	114
YSD101.14	locus6	92
YSD101.14	locus6	106
YSD101.14	locus6	108
YSD101.14	locus7	266
YSD101.14	locus7	281
YSD101.14	locus7	296
YSD101.14	locus8	148
YSD101.14	locus8	152
YSD101.14	locus9	93
YSD101.14	locus9	99
YSD101.14	locus9	105
YSD101.5	D1	124
YSD101.5	D1	136
YSD101.5	GAG	360
YSD101.5	locus10	186
YSD101.5	locus10	189
YSD101.5	locus11	187
YSD101.5	locus11	189
YSD101.5	locus2	153
YSD101.5	locus3	117
YSD101.5	locus3	132
YSD101.5	locus4	238
YSD101.5	locus4	241
YSD101.5	locus5	114
YSD101.5	locus6	94
YSD101.5	locus6	116
YSD101.5	locus6	120
YSD101.5	locus7	281
YSD101.5	locus7	302
YSD101.5	locus7	320
YSD101.5	locus8	148
YSD101.5	locus8	152
YSD101.5	locus9	96
YSD103.13	D1	133
YSD103.13	D1	145
YSD103.13	GAG	273
YSD103.13	GAG	282
YSD103.13	GAG	285
YSD103.13	locus10	162
YSD103.13	locus10	180
YSD103.13	locus10	201
YSD103.13	locus10	210
YSD103.13	locus11	179
YSD103.13	locus11	185
YSD103.13	locus11	195
YSD103.13	locus11	199
YSD103.13	locus2	150
YSD103.13	locus2	159
YSD103.13	locus2	165
YSD103.13	locus2	171
YSD103.13	locus3	129
YSD103.13	locus3	132
YSD103.13	locus4	256
YSD103.13	locus4	315
YSD103.13	locus5	112
YSD103.13	locus5	114
YSD103.13	locus5	122
YSD103.13	locus5	144
YSD103.13	locus6	92
YSD103.13	locus6	108
YSD103.13	locus7	266
YSD103.13	locus7	281
YSD103.13	locus7	296
YSD103.13	locus8	121
YSD103.13	locus8	127
YSD103.13	locus9	93
YSD103.13	locus9	99
YSD103.13	locus9	105
YSD103.14	D1	133
YSD103.14	D1	145
YSD103.14	GAG	273
YSD103.14	GAG	282
YSD103.14	GAG	285
YSD103.14	locus10	162
YSD103.14	locus10	180
YSD103.14	locus10	198
YSD103.14	locus10	213
YSD103.14	locus11	179
YSD103.14	locus11	185
YSD103.14	locus11	195
YSD103.14	locus11	199
YSD103.14	locus2	150
YSD103.14	locus2	159
YSD103.14	locus2	165
YSD103.14	locus2	171
YSD103.14	locus3	129
YSD103.14	locus3	132
YSD103.14	locus4	256
YSD103.14	locus4	315
YSD103.14	locus5	112
YSD103.14	locus5	114
YSD103.14	locus6	92
YSD103.14	locus6	108
YSD103.14	locus7	266
YSD103.14	locus7	281
YSD103.14	locus7	296
YSD103.14	locus8	121
YSD103.14	locus8	127
YSD103.14	locus9	93
YSD103.14	locus9	99
YSD103.14	locus9	105
YSD103.15	D1	133
YSD103.15	D1	145
YSD103.15	GAG	273
YSD103.15	GAG	282
YSD103.15	GAG	285
YSD103.15	locus10	162
YSD103.15	locus10	180
YSD103.15	locus10	198
YSD103.15	locus10	210
YSD103.15	locus11	179
YSD103.15	locus11	185
YSD103.15	locus11	195
YSD103.15	locus11	199
YSD103.15	locus2	150
YSD103.15	locus2	159
YSD103.15	locus2	165
YSD103.15	locus2	171
YSD103.15	locus3	129
YSD103.15	locus3	132
YSD103.15	locus4	256
YSD103.15	locus4	315
YSD103.15	locus5	112
YSD103.15	locus5	114
YSD103.15	locus5	122
YSD103.15	locus5	144
YSD103.15	locus6	92
YSD103.15	locus6	108
YSD103.15	locus7	266
YSD103.15	locus7	281
YSD103.15	locus7	296
YSD103.15	locus8	121
YSD103.15	locus8	127
YSD103.15	locus9	93
YSD103.15	locus9	99
YSD103.15	locus9	105
YSD103.16	D1	133
YSD103.16	D1	145
YSD103.16	locus10	162
YSD103.16	locus10	180
YSD103.16	locus10	198
YSD103.16	locus10	210
YSD103.16	locus2	150
YSD103.16	locus2	159
YSD103.16	locus2	165
YSD103.16	locus2	171
YSD103.16	locus4	256
YSD103.16	locus4	315
YSD103.16	locus6	92
YSD103.16	locus6	108
YSD103.16	locus7	266
YSD103.16	locus7	281
YSD103.16	locus7	296
YSD103.16	locus9	93
YSD103.16	locus9	99
YSD103.16	locus9	105
YSD103.3	D1	133
YSD103.3	D1	145
YSD103.3	GAG	273
YSD103.3	GAG	282
YSD103.3	GAG	285
YSD103.3	locus10	162
YSD103.3	locus10	180
YSD103.3	locus10	198
YSD103.3	locus10	210
YSD103.3	locus11	179
YSD103.3	locus11	185
YSD103.3	locus11	195
YSD103.3	locus11	199
YSD103.3	locus2	150
YSD103.3	locus2	159
YSD103.3	locus2	165
YSD103.3	locus2	171
YSD103.3	locus3	129
YSD103.3	locus3	132
YSD103.3	locus4	256
YSD103.3	locus4	315
YSD103.3	locus5	112
YSD103.3	locus5	114
YSD103.3	locus5	122
YSD103.3	locus5	144
YSD103.3	locus6	92
YSD103.3	locus6	108
YSD103.3	locus7	266
YSD103.3	locus7	281
YSD103.3	locus7	296
YSD103.3	locus8	121
YSD103.3	locus8	127
YSD103.3	locus9	93
YSD103.3	locus9	99
YSD103.3	locus9	105
YSD103.4	D1	133
YSD103.4	D1	145
YSD103.4	GAG	273
YSD103.4	GAG	282
YSD103.4	GAG	285
YSD103.4	locus10	162
YSD103.4	locus10	180
YSD103.4	locus10	198
YSD103.4	locus10	210
YSD103.4	locus11	179
YSD103.4	locus11	185
YSD103.4	locus11	195
YSD103.4	locus11	199
YSD103.4	locus2	150
YSD103.4	locus2	159
YSD103.4	locus2	165
YSD103.4	locus2	171
YSD103.4	locus3	129
YSD103.4	locus3	132
YSD103.4	locus4	256
YSD103.4	locus4	315
YSD103.4	locus5	112
YSD103.4	locus5	114
YSD103.4	locus5	122
YSD103.4	locus5	144
YSD103.4	locus6	92
YSD103.4	locus6	108
YSD103.4	locus7	266
YSD103.4	locus7	281
YSD103.4	locus7	296
YSD103.4	locus8	121
YSD103.4	locus8	127
YSD103.4	locus9	93
YSD103.4	locus9	99
YSD103.4	locus9	105
YSD103.5	D1	124
YSD103.5	GAG	273
YSD103.5	GAG	282
YSD103.5	GAG	285
YSD103.5	locus10	186
YSD103.5	locus11	179
YSD103.5	locus11	185
YSD103.5	locus11	195
YSD103.5	locus11	199
YSD103.5	locus2	153
YSD103.5	locus3	129
YSD103.5	locus3	132
YSD103.5	locus4	238
YSD103.5	locus4	259
YSD103.5	locus5	112
YSD103.5	locus5	114
YSD103.5	locus5	122
YSD103.5	locus5	144
YSD103.5	locus6	96
YSD103.5	locus6	112
YSD103.5	locus7	287
YSD103.5	locus8	121
YSD103.5	locus8	127
YSD103.5	locus9	96
YSD103.6	D1	124
YSD103.6	GAG	273
YSD103.6	GAG	282
YSD103.6	GAG	285
YSD103.6	locus10	186
YSD103.6	locus11	179
YSD103.6	locus11	185
YSD103.6	locus11	195
YSD103.6	locus11	199
YSD103.6	locus2	153
YSD103.6	locus3	129
YSD103.6	locus3	132
YSD103.6	locus4	238
YSD103.6	locus4	259
YSD103.6	locus5	112
YSD103.6	locus5	114
YSD103.6	locus5	122
YSD103.6	locus5	144
YSD103.6	locus6	96
YSD103.6	locus6	112
YSD103.6	locus7	287
YSD103.6	locus8	121
YSD103.6	locus8	127
YSD103.6	locus9	93
YSD103.6	locus9	96
YSD103.7	D1	133
YSD103.7	D1	145
YSD103.7	GAG	273
YSD103.7	GAG	282
YSD103.7	GAG	285
YSD103.7	locus10	162
YSD103.7	locus10	180
YSD103.7	locus10	198
YSD103.7	locus10	210
YSD103.7	locus11	179
YSD103.7	locus11	185
YSD103.7	locus11	195
YSD103.7	locus11	199
YSD103.7	locus2	150
YSD103.7	locus2	159
YSD103.7	locus2	165
YSD103.7	locus2	171
YSD103.7	locus3	129
YSD103.7	locus3	132
YSD103.7	locus4	256
YSD103.7	locus4	315
YSD103.7	locus5	112
YSD103.7	locus5	114
YSD103.7	locus5	122
YSD103.7	locus5	146
YSD103.7	locus6	92
YSD103.7	locus6	108
YSD103.7	locus7	266
YSD103.7	locus7	281
YSD103.7	locus7	296
YSD103.7	locus8	121
YSD103.7	locus8	127
YSD103.7	locus9	93
YSD103.7	locus9	99
YSD103.7	locus9	105
YSD103.8	D1	133
YSD103.8	D1	145
YSD103.8	GAG	273
YSD103.8	GAG	282
YSD103.8	GAG	285
YSD103.8	locus10	162
YSD103.8	locus10	180
YSD103.8	locus10	198
YSD103.8	locus10	210
YSD103.8	locus11	179
YSD103.8	locus11	185
YSD103.8	locus11	195
YSD103.8	locus11	199
YSD103.8	locus2	150
YSD103.8	locus2	159
YSD103.8	locus2	165
YSD103.8	locus2	171
YSD103.8	locus3	129
YSD103.8	locus3	132
YSD103.8	locus4	256
YSD103.8	locus4	318
YSD103.8	locus5	112
YSD103.8	locus5	114
YSD103.8	locus5	144
YSD103.8	locus6	92
YSD103.8	locus6	108
YSD103.8	locus7	266
YSD103.8	locus7	281
YSD103.8	locus7	296
YSD103.8	locus8	121
YSD103.8	locus8	127
YSD103.8	locus9	99
YSD103.8	locus9	105
YSD104.13	D1	124
YSD104.13	GAG	297
YSD104.13	locus10	186
YSD104.13	locus11	189
YSD104.13	locus2	153
YSD104.13	locus3	132
YSD104.13	locus4	238
YSD104.13	locus4	259
YSD104.13	locus5	114
YSD104.13	locus6	96
YSD104.13	locus6	112
YSD104.13	locus7	287
YSD104.13	locus8	148
YSD104.13	locus9	93
YSD104.13	locus9	96
YSD104.14	D1	124
YSD104.14	GAG	297
YSD104.14	locus10	186
YSD104.14	locus11	189
YSD104.14	locus2	153
YSD104.14	locus3	132
YSD104.14	locus4	238
YSD104.14	locus4	259
YSD104.14	locus5	114
YSD104.14	locus6	96
YSD104.14	locus6	112
YSD104.14	locus7	287
YSD104.14	locus8	148
YSD104.14	locus9	93
YSD104.14	locus9	96
YSD104.15	D1	124
YSD104.15	GAG	297
YSD104.15	locus10	186
YSD104.15	locus11	189
YSD104.15	locus2	153
YSD104.15	locus3	132
YSD104.15	locus4	238
YSD104.15	locus4	259
YSD104.15	locus5	114
YSD104.15	locus6	96
YSD104.15	locus6	112
YSD104.15	locus7	287
YSD104.15	locus8	148
YSD104.15	locus9	93
YSD104.15	locus9	96
YSD104.16	D1	124
YSD104.16	GAG	297
YSD104.16	locus10	186
YSD104.16	locus11	189
YSD104.16	locus2	153
YSD104.16	locus3	132
YSD104.16	locus4	238
YSD104.16	locus4	259
YSD104.16	locus5	114
YSD104.16	locus6	96
YSD104.16	locus6	112
YSD104.16	locus7	287
YSD104.16	locus8	148
YSD104.16	locus9	93
YSD104.16	locus9	96
YSD104.17	D1	124
YSD104.17	GAG	297
YSD104.17	locus10	186
YSD104.17	locus11	189
YSD104.17	locus2	153
YSD104.17	locus3	132
YSD104.17	locus4	238
YSD104.17	locus4	259
YSD104.17	locus5	114
YSD104.17	locus6	96
YSD104.17	locus6	112
YSD104.17	locus7	287
YSD104.17	locus8	148
YSD104.17	locus9	93
YSD104.17	locus9	96
YSD104.2	D1	124
YSD104.2	GAG	297
YSD104.2	locus10	186
YSD104.2	locus11	189
YSD104.2	locus2	153
YSD104.2	locus3	132
YSD104.2	locus4	238
YSD104.2	locus4	259
YSD104.2	locus5	114
YSD104.2	locus6	96
YSD104.2	locus6	112
YSD104.2	locus7	287
YSD104.2	locus8	148
YSD104.2	locus9	93
YSD104.2	locus9	96
YSD104.5	D1	124
YSD104.5	GAG	297
YSD104.5	locus10	186
YSD104.5	locus11	189
YSD104.5	locus2	153
YSD104.5	locus3	132
YSD104.5	locus4	238
YSD104.5	locus4	259
YSD104.5	locus5	114
YSD104.5	locus6	96
YSD104.5	locus6	112
YSD104.5	locus7	287
YSD104.5	locus8	148
YSD104.5	locus9	93
YSD104.5	locus9	96
YSD105.13	D1	136
YSD105.13	D1	148
YSD105.13	GAG	294
YSD105.13	GAG	357
YSD105.13	locus10	210
YSD105.13	locus11	183
YSD105.13	locus11	185
YSD105.13	locus2	156
YSD105.13	locus3	114
YSD105.13	locus3	126
YSD105.13	locus4	351
YSD105.13	locus4	409
YSD105.13	locus4	427
YSD105.13	locus5	112
YSD105.13	locus5	164
YSD105.13	locus6	98
YSD105.13	locus6	100
YSD105.13	locus7	251
YSD105.13	locus8	142
YSD105.13	locus8	152
YSD105.13	locus9	90
YSD105.13	locus9	96
YSD105.14	D1	136
YSD105.14	D1	148
YSD105.14	GAG	294
YSD105.14	GAG	357
YSD105.14	locus10	210
YSD105.14	locus11	183
YSD105.14	locus11	185
YSD105.14	locus2	153
YSD105.14	locus3	114
YSD105.14	locus3	126
YSD105.14	locus4	409
YSD105.14	locus4	427
YSD105.14	locus5	112
YSD105.14	locus5	164
YSD105.14	locus6	98
YSD105.14	locus6	100
YSD105.14	locus7	251
YSD105.14	locus8	142
YSD105.14	locus8	152
YSD105.14	locus9	90
YSD105.14	locus9	96
YSD105.18	D1	124
YSD105.18	GAG	333
YSD105.18	locus10	276
YSD105.18	locus11	183
YSD105.18	locus2	156
YSD105.18	locus3	120
YSD105.18	locus4	366
YSD105.18	locus4	372
YSD105.18	locus5	112
YSD105.18	locus6	94
YSD105.18	locus6	108
YSD105.18	locus7	269
YSD105.18	locus7	272
YSD105.18	locus8	127
YSD105.18	locus9	90
YSD105.19	D1	124
YSD105.19	GAG	333
YSD105.19	locus10	276
YSD105.19	locus11	183
YSD105.19	locus2	156
YSD105.19	locus3	120
YSD105.19	locus4	366
YSD105.19	locus4	372
YSD105.19	locus5	112
YSD105.19	locus6	94
YSD105.19	locus6	108
YSD105.19	locus7	269
YSD105.19	locus7	272
YSD105.19	locus8	127
YSD105.19	locus9	90
YSD105.7	D1	124
YSD105.7	GAG	333
YSD105.7	locus10	273
YSD105.7	locus11	183
YSD105.7	locus2	156
YSD105.7	locus3	120
YSD105.7	locus4	366
YSD105.7	locus4	372
YSD105.7	locus5	112
YSD105.7	locus6	94
YSD105.7	locus6	108
YSD105.7	locus7	269
YSD105.7	locus7	272
YSD105.7	locus8	127
YSD105.7	locus9	90
YSD105.8	D1	124
YSD105.8	GAG	333
YSD105.8	locus10	276
YSD105.8	locus11	183
YSD105.8	locus2	156
YSD105.8	locus3	120
YSD105.8	locus4	366
YSD105.8	locus4	372
YSD105.8	locus5	112
YSD105.8	locus6	94
YSD105.8	locus6	108
YSD105.8	locus7	269
YSD105.8	locus7	272
YSD105.8	locus8	127
YSD105.8	locus9	90
YSD105.9	D1	124
YSD105.9	GAG	333
YSD105.9	locus10	276
YSD105.9	locus11	183
YSD105.9	locus2	156
YSD105.9	locus3	120
YSD105.9	locus4	366
YSD105.9	locus4	372
YSD105.9	locus5	112
YSD105.9	locus6	96
YSD105.9	locus6	110
YSD105.9	locus7	269
YSD105.9	locus7	272
YSD105.9	locus8	127
YSD105.9	locus9	93
YSD107.1	D1	136
YSD107.1	D1	148
YSD107.1	GAG	294
YSD107.1	GAG	336
YSD107.1	locus10	210
YSD107.1	locus11	183
YSD107.1	locus11	185
YSD107.1	locus2	156
YSD107.1	locus3	114
YSD107.1	locus3	126
YSD107.1	locus4	409
YSD107.1	locus4	427
YSD107.1	locus5	112
YSD107.1	locus5	162
YSD107.1	locus6	98
YSD107.1	locus6	100
YSD107.1	locus7	251
YSD107.1	locus8	142
YSD107.1	locus8	152
YSD107.1	locus9	90
YSD107.1	locus9	96
YSD107.10	D1	136
YSD107.10	D1	148
YSD107.10	GAG	294
YSD107.10	GAG	336
YSD107.10	locus10	210
YSD107.10	locus11	183
YSD107.10	locus11	185
YSD107.10	locus2	153
YSD107.10	locus2	156
YSD107.10	locus3	114
YSD107.10	locus3	126
YSD107.10	locus4	427
YSD107.10	locus5	112
YSD107.10	locus5	162
YSD107.10	locus6	98
YSD107.10	locus6	100
YSD107.10	locus7	251
YSD107.10	locus8	142
YSD107.10	locus8	152
YSD107.10	locus9	90
YSD107.10	locus9	96
YSD107.11	D1	136
YSD107.11	D1	148
YSD107.11	GAG	294
YSD107.11	GAG	336
YSD107.11	locus10	210
YSD107.11	locus11	183
YSD107.11	locus11	185
YSD107.11	locus2	153
YSD107.11	locus2	156
YSD107.11	locus3	114
YSD107.11	locus3	126
YSD107.11	locus4	427
YSD107.11	locus5	112
YSD107.11	locus7	251
YSD107.11	locus8	142
YSD107.11	locus8	152
YSD107.11	locus9	90
YSD107.11	locus9	96
YSD107.18	D1	136
YSD107.18	D1	148
YSD107.18	GAG	294
YSD107.18	GAG	336
YSD107.18	locus10	210
YSD107.18	locus11	183
YSD107.18	locus11	185
YSD107.18	locus2	153
YSD107.18	locus2	156
YSD107.18	locus3	123
YSD107.18	locus3	126
YSD107.18	locus4	409
YSD107.18	locus4	427
YSD107.18	locus5	112
YSD107.18	locus5	162
YSD107.18	locus6	98
YSD107.18	locus6	100
YSD107.18	locus7	251
YSD107.18	locus8	142
YSD107.18	locus8	152
YSD107.18	locus9	90
YSD107.18	locus9	96
YSD107.19	D1	136
YSD107.19	D1	148
YSD107.19	locus10	210
YSD107.19	locus2	153
YSD107.19	locus2	156
YSD107.19	locus4	415
YSD107.19	locus4	427
YSD107.19	locus6	98
YSD107.19	locus6	100
YSD107.19	locus7	251
YSD107.19	locus9	90
YSD107.19	locus9	96
YSD107.2	D1	136
YSD107.2	D1	148
YSD107.2	GAG	294
YSD107.2	GAG	336
YSD107.2	locus10	210
YSD107.2	locus11	183
YSD107.2	locus11	185
YSD107.2	locus2	153
YSD107.2	locus2	156
YSD107.2	locus3	126
YSD107.2	locus4	412
YSD107.2	locus4	427
YSD107.2	locus5	112
YSD107.2	locus5	162
YSD107.2	locus6	98
YSD107.2	locus6	100
YSD107.2	locus7	251
YSD107.2	locus8	142
YSD107.2	locus8	152
YSD107.2	locus9	90
YSD107.3	D1	136
YSD107.3	D1	148
YSD107.3	GAG	294
YSD107.3	GAG	336
YSD107.3	locus10	210
YSD107.3	locus11	183
YSD107.3	locus11	185
YSD107.3	locus2	156
YSD107.3	locus3	123
YSD107.3	locus3	126
YSD107.3	locus4	409
YSD107.3	locus4	427
YSD107.3	locus5	112
YSD107.3	locus5	162
YSD107.3	locus6	98
YSD107.3	locus6	100
YSD107.3	locus7	251
YSD107.3	locus8	142
YSD107.3	locus8	152
YSD107.3	locus9	90
YSD107.3	locus9	96
YSD107.4	D1	136
YSD107.4	D1	148
YSD107.4	GAG	294
YSD107.4	GAG	336
YSD107.4	locus10	210
YSD107.4	locus11	183
YSD107.4	locus11	185
YSD107.4	locus2	153
YSD107.4	locus2	156
YSD107.4	locus3	123
YSD107.4	locus3	126
YSD107.4	locus4	409
YSD107.4	locus4	430
YSD107.4	locus5	136
YSD107.4	locus5	162
YSD107.4	locus6	98
YSD107.4	locus6	100
YSD107.4	locus7	251
YSD107.4	locus8	142
YSD107.4	locus8	152
YSD107.4	locus9	90
YSD107.4	locus9	96
YSD107.5	D1	136
YSD107.5	D1	148
YSD107.5	GAG	294
YSD107.5	GAG	336
YSD107.5	locus10	210
YSD107.5	locus10	213
YSD107.5	locus11	183
YSD107.5	locus11	185
YSD107.5	locus2	153
YSD107.5	locus2	156
YSD107.5	locus3	123
YSD107.5	locus3	126
YSD107.5	locus4	409
YSD107.5	locus4	430
YSD107.5	locus5	112
YSD107.5	locus5	164
YSD107.5	locus6	98
YSD107.5	locus6	100
YSD107.5	locus7	251
YSD107.5	locus8	142
YSD107.5	locus8	152
YSD107.5	locus9	90
YSD107.5	locus9	96
YSD107.9	D1	136
YSD107.9	D1	148
YSD107.9	GAG	294
YSD107.9	GAG	336
YSD107.9	locus10	210
YSD107.9	locus11	183
YSD107.9	locus2	153
YSD107.9	locus2	156
YSD107.9	locus3	123
YSD107.9	locus3	126
YSD107.9	locus4	409
YSD107.9	locus4	430
YSD107.9	locus5	112
YSD107.9	locus5	162
YSD107.9	locus6	98
YSD107.9	locus6	100
YSD107.9	locus7	251
YSD107.9	locus8	142
YSD107.9	locus8	152
YSD107.9	locus9	90
YSD107.9	locus9	96
YSD108.10	D1	133
YSD108.10	D1	145
YSD108.10	GAG	273
YSD108.10	GAG	282
YSD108.10	GAG	285
YSD108.10	locus10	162
YSD108.10	locus10	180
YSD108.10	locus10	198
YSD108.10	locus10	210
YSD108.10	locus11	179
YSD108.10	locus11	185
YSD108.10	locus11	195
YSD108.10	locus11	199
YSD108.10	locus2	150
YSD108.10	locus2	159
YSD108.10	locus2	165
YSD108.10	locus2	171
YSD108.10	locus3	129
YSD108.10	locus3	132
YSD108.10	locus4	253
YSD108.10	locus4	315
YSD108.10	locus5	112
YSD108.10	locus5	114
YSD108.10	locus5	144
YSD108.10	locus6	90
YSD108.10	locus6	92
YSD108.10	locus6	106
YSD108.10	locus6	108
YSD108.10	locus7	266
YSD108.10	locus7	281
YSD108.10	locus7	296
YSD108.10	locus8	121
YSD108.10	locus8	127
YSD108.10	locus9	93
YSD108.10	locus9	99
YSD108.10	locus9	105
YSD108.14	D1	133
YSD108.14	D1	145
YSD108.14	GAG	273
YSD108.14	GAG	282
YSD108.14	GAG	285
YSD108.14	locus10	162
YSD108.14	locus10	180
YSD108.14	locus10	198
YSD108.14	locus10	213
YSD108.14	locus11	179
YSD108.14	locus11	185
YSD108.14	locus11	193
YSD108.14	locus11	199
YSD108.14	locus2	150
YSD108.14	locus2	159
YSD108.14	locus2	165
YSD108.14	locus2	171
YSD108.14	locus3	129
YSD108.14	locus3	132
YSD108.14	locus4	256
YSD108.14	locus4	315
YSD108.14	locus5	112
YSD108.14	locus5	114
YSD108.14	locus5	144
YSD108.14	locus6	92
YSD108.14	locus6	106
YSD108.14	locus6	108
YSD108.14	locus7	266
YSD108.14	locus7	281
YSD108.14	locus7	296
YSD108.14	locus8	121
YSD108.14	locus8	127
YSD108.14	locus9	93
YSD108.14	locus9	99
YSD108.14	locus9	105
YSD108.16	D1	133
YSD108.16	D1	145
YSD108.16	GAG	273
YSD108.16	GAG	282
YSD108.16	GAG	285
YSD108.16	locus10	162
YSD108.16	locus10	180
YSD108.16	locus10	198
YSD108.16	locus10	219
YSD108.16	locus11	179
YSD108.16	locus11	185
YSD108.16	locus11	195
YSD108.16	locus11	199
YSD108.16	locus2	150
YSD108.16	locus2	159
YSD108.16	locus2	165
YSD108.16	locus2	171
YSD108.16	locus3	129
YSD108.16	locus3	132
YSD108.16	locus4	256
YSD108.16	locus4	315
YSD108.16	locus5	112
YSD108.16	locus5	114
YSD108.16	locus5	122
YSD108.16	locus5	144
YSD108.16	locus6	106
YSD108.16	locus6	108
YSD108.16	locus7	266
YSD108.16	locus7	281
YSD108.16	locus7	296
YSD108.16	locus8	121
YSD108.16	locus8	127
YSD108.16	locus9	90
YSD108.16	locus9	93
YSD108.16	locus9	99
YSD108.16	locus9	105
YSD108.8	D1	133
YSD108.8	D1	145
YSD108.8	GAG	273
YSD108.8	GAG	282
YSD108.8	locus10	162
YSD108.8	locus10	180
YSD108.8	locus10	198
YSD108.8	locus10	210
YSD108.8	locus11	179
YSD108.8	locus11	185
YSD108.8	locus11	195
YSD108.8	locus11	199
YSD108.8	locus2	150
YSD108.8	locus2	159
YSD108.8	locus2	165
YSD108.8	locus2	171
YSD108.8	locus3	129
YSD108.8	locus3	132
YSD108.8	locus4	253
YSD108.8	locus4	315
YSD108.8	locus5	112
YSD108.8	locus5	114
YSD108.8	locus5	144
YSD108.8	locus6	90
YSD108.8	locus6	92
YSD108.8	locus6	106
YSD108.8	locus6	108
YSD108.8	locus7	266
YSD108.8	locus7	281
YSD108.8	locus7	296
YSD108.8	locus8	121
YSD108.8	locus8	127
YSD108.8	locus9	93
YSD108.8	locus9	99
YSD108.8	locus9	105
YSD109.10	D1	133
YSD109.10	D1	145
YSD109.10	GAG	273
YSD109.10	GAG	282
YSD109.10	GAG	285
YSD109.10	locus10	162
YSD109.10	locus10	180
YSD109.10	locus10	198
YSD109.10	locus10	210
YSD109.10	locus11	179
YSD109.10	locus11	185
YSD109.10	locus11	195
YSD109.10	locus11	199
YSD109.10	locus2	150
YSD109.10	locus2	159
YSD109.10	locus2	165
YSD109.10	locus2	171
YSD109.10	locus3	129
YSD109.10	locus3	132
YSD109.10	locus4	253
YSD109.10	locus4	312
YSD109.10	locus5	112
YSD109.10	locus5	114
YSD109.10	locus5	144
YSD109.10	locus6	90
YSD109.10	locus6	92
YSD109.10	locus6	106
YSD109.10	locus6	108
YSD109.10	locus7	266
YSD109.10	locus7	281
YSD109.10	locus7	296
YSD109.10	locus8	121
YSD109.10	locus8	127
YSD109.10	locus9	93
YSD109.10	locus9	99
YSD109.10	locus9	105
YSD109.13	D1	133
YSD109.13	D1	145
YSD109.13	GAG	273
YSD109.13	GAG	282
YSD109.13	locus10	162
YSD109.13	locus10	180
YSD109.13	locus10	201
YSD109.13	locus10	210
YSD109.13	locus11	179
YSD109.13	locus11	185
YSD109.13	locus11	195
YSD109.13	locus11	199
YSD109.13	locus2	150
YSD109.13	locus2	159
YSD109.13	locus2	165
YSD109.13	locus2	171
YSD109.13	locus3	129
YSD109.13	locus3	132
YSD109.13	locus4	253
YSD109.13	locus4	312
YSD109.13	locus5	112
YSD109.13	locus5	114
YSD109.13	locus5	144
YSD109.13	locus6	90
YSD109.13	locus6	92
YSD109.13	locus6	106
YSD109.13	locus6	108
YSD109.13	locus7	266
YSD109.13	locus7	281
YSD109.13	locus7	296
YSD109.13	locus8	121
YSD109.13	locus8	127
YSD109.13	locus9	93
YSD109.13	locus9	99
YSD109.13	locus9	105
YSD109.2	GAG	273
YSD109.2	GAG	282
YSD109.2	GAG	285
YSD109.2	locus11	179
YSD109.2	locus11	185
YSD109.2	locus11	195
YSD109.2	locus11	199
YSD109.2	locus3	129
YSD109.2	locus3	132
YSD109.2	locus5	112
YSD109.2	locus5	114
YSD109.2	locus5	144
YSD109.2	locus8	121
YSD109.2	locus8	127
YSD109.4	D1	133
YSD109.4	D1	145
YSD109.4	GAG	273
YSD109.4	GAG	282
YSD109.4	GAG	285
YSD109.4	locus10	162
YSD109.4	locus10	180
YSD109.4	locus10	198
YSD109.4	locus10	219
YSD109.4	locus11	179
YSD109.4	locus11	185
YSD109.4	locus11	195
YSD109.4	locus11	199
YSD109.4	locus2	150
YSD109.4	locus2	159
YSD109.4	locus2	165
YSD109.4	locus2	171
YSD109.4	locus3	129
YSD109.4	locus3	132
YSD109.4	locus4	256
YSD109.4	locus4	300
YSD109.4	locus4	303
YSD109.4	locus4	315
YSD109.4	locus5	112
YSD109.4	locus5	114
YSD109.4	locus5	122
YSD109.4	locus5	144
YSD109.4	locus6	92
YSD109.4	locus6	106
YSD109.4	locus6	108
YSD109.4	locus7	266
YSD109.4	locus7	281
YSD109.4	locus7	296
YSD109.4	locus8	121
YSD109.4	locus8	127
YSD109.4	locus9	93
YSD109.4	locus9	99
YSD109.4	locus9	102
YSD109.4	locus9	105
YSD15.11	D1	133
YSD15.11	GAG	327
YSD15.11	locus10	168
YSD15.11	locus11	181
YSD15.11	locus2	153
YSD15.11	locus3	120
YSD15.11	locus4	241
YSD15.11	locus5	112
YSD15.11	locus6	92
YSD15.11	locus6	98
YSD15.11	locus7	263
YSD15.11	locus8	127
YSD15.11	locus9	93
YSD15.12	D1	133
YSD15.12	GAG	324
YSD15.12	locus10	168
YSD15.12	locus11	181
YSD15.12	locus2	153
YSD15.12	locus3	120
YSD15.12	locus4	241
YSD15.12	locus5	112
YSD15.12	locus6	92
YSD15.12	locus6	98
YSD15.12	locus7	263
YSD15.12	locus8	127
YSD15.12	locus9	93
YSD15.13	D1	133
YSD15.13	GAG	324
YSD15.13	locus10	168
YSD15.13	locus11	181
YSD15.13	locus2	153
YSD15.13	locus3	120
YSD15.13	locus4	241
YSD15.13	locus5	112
YSD15.13	locus6	92
YSD15.13	locus6	98
YSD15.13	locus7	263
YSD15.13	locus8	127
YSD15.13	locus9	93
YSD15.19	D1	121
YSD15.19	D1	142
YSD15.19	GAG	375
YSD15.19	locus10	177
YSD15.19	locus11	231
YSD15.19	locus2	168
YSD15.19	locus3	108
YSD15.19	locus3	120
YSD15.19	locus4	336
YSD15.19	locus5	112
YSD15.19	locus5	114
YSD15.19	locus6	112
YSD15.19	locus7	245
YSD15.19	locus7	308
YSD15.19	locus8	130
YSD15.19	locus8	145
YSD15.19	locus9	93
YSD15.19	locus9	96
YSD15.2	D1	133
YSD15.2	GAG	324
YSD15.2	locus10	168
YSD15.2	locus11	183
YSD15.2	locus2	153
YSD15.2	locus3	120
YSD15.2	locus4	241
YSD15.2	locus5	112
YSD15.2	locus6	92
YSD15.2	locus6	98
YSD15.2	locus7	263
YSD15.2	locus8	127
YSD15.2	locus9	93
YSD15.20	D1	121
YSD15.20	D1	142
YSD15.20	GAG	375
YSD15.20	locus10	177
YSD15.20	locus11	231
YSD15.20	locus2	168
YSD15.20	locus3	108
YSD15.20	locus3	120
YSD15.20	locus4	336
YSD15.20	locus5	112
YSD15.20	locus5	114
YSD15.20	locus6	112
YSD15.20	locus7	245
YSD15.20	locus7	308
YSD15.20	locus8	130
YSD15.20	locus8	145
YSD15.20	locus9	96
YSD15.21	D1	121
YSD15.21	D1	142
YSD15.21	GAG	375
YSD15.21	locus10	177
YSD15.21	locus11	231
YSD15.21	locus2	168
YSD15.21	locus3	108
YSD15.21	locus3	120
YSD15.21	locus4	336
YSD15.21	locus5	112
YSD15.21	locus5	114
YSD15.21	locus6	112
YSD15.21	locus7	245
YSD15.21	locus7	308
YSD15.21	locus8	130
YSD15.21	locus8	145
YSD15.21	locus9	93
YSD15.21	locus9	96
YSD15.3	D1	133
YSD15.3	GAG	324
YSD15.3	locus10	168
YSD15.3	locus11	183
YSD15.3	locus2	153
YSD15.3	locus3	120
YSD15.3	locus4	241
YSD15.3	locus5	112
YSD15.3	locus6	92
YSD15.3	locus6	98
YSD15.3	locus7	263
YSD15.3	locus8	127
YSD15.3	locus9	93
YSD15.7	D1	121
YSD15.7	D1	142
YSD15.7	GAG	375
YSD15.7	locus10	177
YSD15.7	locus11	231
YSD15.7	locus11	233
YSD15.7	locus2	168
YSD15.7	locus3	108
YSD15.7	locus3	120
YSD15.7	locus4	336
YSD15.7	locus5	112
YSD15.7	locus5	114
YSD15.7	locus6	112
YSD15.7	locus7	245
YSD15.7	locus7	308
YSD15.7	locus8	130
YSD15.7	locus8	145
YSD15.7	locus9	93
YSD15.7	locus9	96
YSD15.8	D1	121
YSD15.8	D1	142
YSD15.8	GAG	375
YSD15.8	locus10	177
YSD15.8	locus11	231
YSD15.8	locus11	233
YSD15.8	locus2	168
YSD15.8	locus3	108
YSD15.8	locus3	120
YSD15.8	locus4	241
YSD15.8	locus5	112
YSD15.8	locus5	114
YSD15.8	locus6	112
YSD15.8	locus7	245
YSD15.8	locus7	308
YSD15.8	locus8	130
YSD15.8	locus8	145
YSD15.8	locus9	93
YSD15.8	locus9	96
YSD42.10	D1	124
YSD42.10	GAG	297
YSD42.10	locus10	186
YSD42.10	locus11	189
YSD42.10	locus2	153
YSD42.10	locus3	132
YSD42.10	locus4	238
YSD42.10	locus4	259
YSD42.10	locus5	114
YSD42.10	locus6	96
YSD42.10	locus6	112
YSD42.10	locus7	287
YSD42.10	locus8	148
YSD42.10	locus9	93
YSD42.12	D1	124
YSD42.12	GAG	297
YSD42.12	locus10	186
YSD42.12	locus11	189
YSD42.12	locus2	153
YSD42.12	locus3	132
YSD42.12	locus4	238
YSD42.12	locus4	259
YSD42.12	locus5	114
YSD42.12	locus6	96
YSD42.12	locus6	112
YSD42.12	locus7	287
YSD42.12	locus8	148
YSD42.12	locus9	93
YSD42.12	locus9	96
YSD42.15	D1	124
YSD42.15	GAG	297
YSD42.15	locus10	186
YSD42.15	locus11	189
YSD42.15	locus2	153
YSD42.15	locus3	132
YSD42.15	locus4	238
YSD42.15	locus4	259
YSD42.15	locus5	114
YSD42.15	locus6	96
YSD42.15	locus6	112
YSD42.15	locus7	287
YSD42.15	locus8	148
YSD42.15	locus9	93
YSD42.16	D1	124
YSD42.16	GAG	297
YSD42.16	locus10	186
YSD42.16	locus11	189
YSD42.16	locus2	153
YSD42.16	locus3	132
YSD42.16	locus4	238
YSD42.16	locus4	259
YSD42.16	locus5	114
YSD42.16	locus6	96
YSD42.16	locus6	112
YSD42.16	locus7	287
YSD42.16	locus8	148
YSD42.16	locus9	93
YSD42.17	D1	124
YSD42.17	GAG	297
YSD42.17	locus10	186
YSD42.17	locus11	189
YSD42.17	locus2	153
YSD42.17	locus3	132
YSD42.17	locus4	238
YSD42.17	locus4	259
YSD42.17	locus5	114
YSD42.17	locus6	96
YSD42.17	locus6	112
YSD42.17	locus7	287
YSD42.17	locus8	148
YSD42.17	locus9	93
YSD42.21	D1	124
YSD42.21	GAG	297
YSD42.21	locus10	186
YSD42.21	locus11	189
YSD42.21	locus2	153
YSD42.21	locus3	132
YSD42.21	locus4	238
YSD42.21	locus4	259
YSD42.21	locus5	114
YSD42.21	locus6	96
YSD42.21	locus6	112
YSD42.21	locus7	287
YSD42.21	locus8	148
YSD42.21	locus9	93
YSD42.22	D1	124
YSD42.22	GAG	297
YSD42.22	locus10	186
YSD42.22	locus11	189
YSD42.22	locus2	153
YSD42.22	locus3	132
YSD42.22	locus4	238
YSD42.22	locus4	259
YSD42.22	locus5	114
YSD42.22	locus6	96
YSD42.22	locus6	112
YSD42.22	locus7	287
YSD42.22	locus8	148
YSD42.22	locus9	93
YSD42.22	locus9	96
YSD42.5	D1	124
YSD42.5	GAG	297
YSD42.5	locus10	186
YSD42.5	locus11	189
YSD42.5	locus2	153
YSD42.5	locus3	132
YSD42.5	locus4	238
YSD42.5	locus4	259
YSD42.5	locus5	114
YSD42.5	locus6	96
YSD42.5	locus6	112
YSD42.5	locus7	287
YSD42.5	locus8	148
YSD42.5	locus9	93
YSD42.6	D1	124
YSD42.6	GAG	297
YSD42.6	locus10	186
YSD42.6	locus11	189
YSD42.6	locus2	153
YSD42.6	locus3	132
YSD42.6	locus4	238
YSD42.6	locus4	259
YSD42.6	locus5	114
YSD42.6	locus6	96
YSD42.6	locus6	112
YSD42.6	locus7	287
YSD42.6	locus8	148
YSD42.6	locus9	93
YSD42.8	D1	124
YSD42.8	GAG	297
YSD42.8	locus10	186
YSD42.8	locus11	189
YSD42.8	locus2	153
YSD42.8	locus3	132
YSD42.8	locus4	238
YSD42.8	locus4	259
YSD42.8	locus5	114
YSD42.8	locus6	96
YSD42.8	locus7	287
YSD42.8	locus8	148
YSD42.8	locus9	93
YSD99.1	D1	133
YSD99.1	D1	145
YSD99.1	GAG	273
YSD99.1	GAG	282
YSD99.1	GAG	285
YSD99.1	locus10	162
YSD99.1	locus10	180
YSD99.1	locus10	198
YSD99.1	locus10	210
YSD99.1	locus11	179
YSD99.1	locus11	185
YSD99.1	locus11	195
YSD99.1	locus11	199
YSD99.1	locus2	150
YSD99.1	locus2	159
YSD99.1	locus2	165
YSD99.1	locus2	171
YSD99.1	locus3	129
YSD99.1	locus3	132
YSD99.1	locus4	256
YSD99.1	locus4	315
YSD99.1	locus5	112
YSD99.1	locus5	114
YSD99.1	locus5	122
YSD99.1	locus5	144
YSD99.1	locus6	92
YSD99.1	locus6	108
YSD99.1	locus7	266
YSD99.1	locus7	281
YSD99.1	locus7	296
YSD99.1	locus8	121
YSD99.1	locus8	127
YSD99.1	locus9	93
YSD99.1	locus9	99
YSD99.1	locus9	105
YSD99.10	D1	133
YSD99.10	D1	145
YSD99.10	GAG	273
YSD99.10	GAG	282
YSD99.10	GAG	285
YSD99.10	locus10	162
YSD99.10	locus10	180
YSD99.10	locus10	198
YSD99.10	locus10	210
YSD99.10	locus11	179
YSD99.10	locus11	185
YSD99.10	locus11	195
YSD99.10	locus11	199
YSD99.10	locus2	150
YSD99.10	locus2	159
YSD99.10	locus2	165
YSD99.10	locus2	171
YSD99.10	locus3	129
YSD99.10	locus3	132
YSD99.10	locus4	256
YSD99.10	locus4	318
YSD99.10	locus5	112
YSD99.10	locus5	114
YSD99.10	locus5	122
YSD99.10	locus5	144
YSD99.10	locus6	92
YSD99.10	locus6	108
YSD99.10	locus7	266
YSD99.10	locus7	281
YSD99.10	locus7	296
YSD99.10	locus8	121
YSD99.10	locus8	127
YSD99.10	locus9	99
YSD99.10	locus9	105
YSD99.11	D1	133
YSD99.11	D1	145
YSD99.11	GAG	273
YSD99.11	GAG	282
YSD99.11	GAG	285
YSD99.11	locus10	162
YSD99.11	locus10	180
YSD99.11	locus10	198
YSD99.11	locus10	210
YSD99.11	locus11	179
YSD99.11	locus11	185
YSD99.11	locus11	195
YSD99.11	locus11	199
YSD99.11	locus2	150
YSD99.11	locus2	159
YSD99.11	locus2	165
YSD99.11	locus2	171
YSD99.11	locus3	129
YSD99.11	locus3	132
YSD99.11	locus4	256
YSD99.11	locus4	318
YSD99.11	locus5	112
YSD99.11	locus5	114
YSD99.11	locus5	122
YSD99.11	locus5	144
YSD99.11	locus6	92
YSD99.11	locus6	108
YSD99.11	locus7	266
YSD99.11	locus7	281
YSD99.11	locus7	296
YSD99.11	locus8	121
YSD99.11	locus8	127
YSD99.11	locus9	99
YSD99.11	locus9	105
YSD99.12	D1	118
YSD99.12	D1	145
YSD99.12	GAG	282
YSD99.12	GAG	285
YSD99.12	locus10	162
YSD99.12	locus10	210
YSD99.12	locus11	179
YSD99.12	locus11	185
YSD99.12	locus11	199
YSD99.12	locus11	211
YSD99.12	locus2	159
YSD99.12	locus2	171
YSD99.12	locus3	117
YSD99.12	locus3	129
YSD99.12	locus4	256
YSD99.12	locus4	345
YSD99.12	locus5	144
YSD99.12	locus6	92
YSD99.12	locus6	106
YSD99.12	locus7	251
YSD99.12	locus7	296
YSD99.12	locus8	121
YSD99.12	locus8	127
YSD99.12	locus8	136
YSD99.12	locus9	96
YSD99.13	D1	133
YSD99.13	D1	145
YSD99.13	GAG	273
YSD99.13	GAG	282
YSD99.13	GAG	285
YSD99.13	locus10	162
YSD99.13	locus10	180
YSD99.13	locus10	198
YSD99.13	locus10	210
YSD99.13	locus11	179
YSD99.13	locus11	185
YSD99.13	locus11	195
YSD99.13	locus11	199
YSD99.13	locus2	150
YSD99.13	locus2	159
YSD99.13	locus2	165
YSD99.13	locus2	171
YSD99.13	locus3	129
YSD99.13	locus3	132
YSD99.13	locus4	256
YSD99.13	locus4	315
YSD99.13	locus5	112
YSD99.13	locus5	114
YSD99.13	locus5	122
YSD99.13	locus5	144
YSD99.13	locus6	92
YSD99.13	locus6	108
YSD99.13	locus7	266
YSD99.13	locus7	281
YSD99.13	locus7	296
YSD99.13	locus8	121
YSD99.13	locus8	127
YSD99.13	locus9	93
YSD99.13	locus9	99
YSD99.13	locus9	105
YSD99.14	D1	133
YSD99.14	D1	145
YSD99.14	GAG	273
YSD99.14	GAG	282
YSD99.14	GAG	285
YSD99.14	locus10	162
YSD99.14	locus10	180
YSD99.14	locus10	198
YSD99.14	locus10	210
YSD99.14	locus11	179
YSD99.14	locus11	185
YSD99.14	locus11	195
YSD99.14	locus11	199
YSD99.14	locus2	150
YSD99.14	locus2	159
YSD99.14	locus2	165
YSD99.14	locus2	171
YSD99.14	locus3	129
YSD99.14	locus3	132
YSD99.14	locus4	256
YSD99.14	locus4	315
YSD99.14	locus5	112
YSD99.14	locus5	114
YSD99.14	locus5	122
YSD99.14	locus5	144
YSD99.14	locus6	92
YSD99.14	locus6	108
YSD99.14	locus7	266
YSD99.14	locus7	281
YSD99.14	locus7	296
YSD99.14	locus8	121
YSD99.14	locus8	127
YSD99.14	locus9	93
YSD99.14	locus9	99
YSD99.14	locus9	105
YSD99.2	D1	133
YSD99.2	D1	145
YSD99.2	GAG	273
YSD99.2	GAG	282
YSD99.2	GAG	285
YSD99.2	locus10	162
YSD99.2	locus10	180
YSD99.2	locus10	198
YSD99.2	locus10	210
YSD99.2	locus11	179
YSD99.2	locus11	185
YSD99.2	locus11	195
YSD99.2	locus11	199
YSD99.2	locus2	150
YSD99.2	locus2	159
YSD99.2	locus2	165
YSD99.2	locus2	171
YSD99.2	locus3	129
YSD99.2	locus3	132
YSD99.2	locus4	256
YSD99.2	locus4	318
YSD99.2	locus5	112
YSD99.2	locus5	114
YSD99.2	locus5	122
YSD99.2	locus5	144
YSD99.2	locus6	92
YSD99.2	locus6	108
YSD99.2	locus7	266
YSD99.2	locus7	281
YSD99.2	locus7	296
YSD99.2	locus8	121
YSD99.2	locus8	127
YSD99.2	locus9	99
YSD99.2	locus9	105
YSD99.4	D1	133
YSD99.4	D1	145
YSD99.4	GAG	273
YSD99.4	GAG	282
YSD99.4	GAG	285
YSD99.4	locus10	162
YSD99.4	locus10	180
YSD99.4	locus10	198
YSD99.4	locus10	210
YSD99.4	locus11	179
YSD99.4	locus11	185
YSD99.4	locus11	195
YSD99.4	locus11	199
YSD99.4	locus2	150
YSD99.4	locus2	159
YSD99.4	locus2	165
YSD99.4	locus2	171
YSD99.4	locus3	129
YSD99.4	locus3	132
YSD99.4	locus4	256
YSD99.4	locus4	318
YSD99.4	locus5	112
YSD99.4	locus5	114
YSD99.4	locus5	122
YSD99.4	locus5	144
YSD99.4	locus6	92
YSD99.4	locus6	108
YSD99.4	locus7	266
YSD99.4	locus7	281
YSD99.4	locus7	296
YSD99.4	locus8	121
YSD99.4	locus8	127
YSD99.4	locus9	99
YSD99.4	locus9	105
YSD99.7	D1	145
YSD99.7	GAG	273
YSD99.7	GAG	282
YSD99.7	GAG	285
YSD99.7	locus10	162
YSD99.7	locus10	180
YSD99.7	locus10	198
YSD99.7	locus10	210
YSD99.7	locus11	179
YSD99.7	locus11	185
YSD99.7	locus11	195
YSD99.7	locus11	199
YSD99.7	locus2	150
YSD99.7	locus2	159
YSD99.7	locus2	165
YSD99.7	locus2	171
YSD99.7	locus3	129
YSD99.7	locus3	132
YSD99.7	locus4	256
YSD99.7	locus4	315
YSD99.7	locus5	112
YSD99.7	locus5	114
YSD99.7	locus5	122
YSD99.7	locus5	144
YSD99.7	locus6	92
YSD99.7	locus6	108
YSD99.7	locus7	266
YSD99.7	locus7	281
YSD99.7	locus7	296
YSD99.7	locus8	121
YSD99.7	locus8	127
YSD99.7	locus9	93
YSD99.7	locus9	99
YSD99.7	locus9	105
YSD99.8	D1	133
YSD99.8	D1	145
YSD99.8	GAG	273
YSD99.8	GAG	282
YSD99.8	GAG	285
YSD99.8	locus10	162
YSD99.8	locus10	180
YSD99.8	locus10	198
YSD99.8	locus10	210
YSD99.8	locus11	179
YSD99.8	locus11	185
YSD99.8	locus11	195
YSD99.8	locus11	199
YSD99.8	locus2	150
YSD99.8	locus2	159
YSD99.8	locus2	165
YSD99.8	locus2	171
YSD99.8	locus3	129
YSD99.8	locus3	132
YSD99.8	locus4	256
YSD99.8	locus4	315
YSD99.8	locus5	112
YSD99.8	locus5	114
YSD99.8	locus5	122
YSD99.8	locus5	140
YSD99.8	locus6	92
YSD99.8	locus6	108
YSD99.8	locus7	266
YSD99.8	locus7	281
YSD99.8	locus7	296
YSD99.8	locus8	121
YSD99.8	locus8	127
YSD99.8	locus9	93
YSD99.8	locus9	99
YSD99.8	locus9	105
