# Supplementary material for: Exploring Microbial Diversity and Yeast Typing in Traditional Sourdoughs from Villaurbana (Sardinia, Italy) Using an Integrated Approach
Source: Foods. 2026 Jun 29;15(13):2307. doi: 10.3390/foods15132307 (PMC13361756; doi:10.3390/foods15132307)
Supplement: Supplementary file 1 [file foods-15-02307-s001.zip › Supplementary Table S13_Distance Matrix S.cerevisiae.txt]

	M5.7	YPS1000	YPS1009	YPS128	YPS129	YPS133	1014	M1.2	M2.8	6345	6662	MUCL42920	Cappa1	CLIB_215	YA2	YA3	YA5	YA6	YB1	YC1	YC2	YC3	YF1	YF2	YL1	YL2	YM1	YMG1	YN3	YO3	YP1	YP2	YQ2	YQ5	YSD101.12	YSD101.13	YSD101.14	YSD101.5	YSD103.13	YSD103.14	YSD103.15	YSD103.16	YSD103.3	YSD103.4	YSD103.5	YSD103.6	YSD103.7	YSD103.8	YSD104.13
M5.7
YPS1000	0.7909
YPS1009	0.7909	0.8253
YPS128	0.8659	0.8253	0.6752
YPS129	0.8659	0.8253	0.6752	0.1501
YPS133	0.8659	0.8253	0.6752	0.2251	0.2251
1014	0.7345	0.8253	0.9003	0.9003	0.9003	0.8253
M1.2	0.2657	0.7909	0.8659	0.8659	0.8659	0.8659	0.7751
M2.8	0.722	0.8253	0.8253	0.9003	0.9003	0.8253	0.2657	0.7626
6345	0.8111	0.8177	0.7914	0.8521	0.8521	0.8301	0.8219	0.7964	0.8439
6662	0.8292	0.8396	0.779	0.8521	0.8521	0.8258	0.7613	0.8463	0.7832	0.3823
MUCL42920	0.7312	0.8741	0.8478	0.8134	0.8134	0.779	0.7832	0.7092	0.8177	0.5184	0.6062
Cappa1	0.7784	0.8478	0.8134	0.8478	0.8478	0.8478	0.7384	0.7955	0.7728	0.5037	0.5066	0.6153
CLIB_215	0.7964	0.8134	0.7957	0.8564	0.8564	0.8344	0.8219	0.7791	0.8439	0.2263	0.3603	0.5154	0.5037
YA2	0.7964	0.8134	0.7957	0.8564	0.8564	0.8344	0.7957	0.7791	0.8177	0.2959	0.3393	0.5148	0.5058	0.2728
YA3	0.8659	0.7503	0.7503	0.8253	0.8253	0.8253	0.9003	0.8659	0.9003	0.8396	0.8396	0.8741	0.8216	0.8439	0.8439
YA5	0.7883	0.8134	0.7875	0.8564	0.8564	0.8344	0.7957	0.8054	0.8177	0.3281	0.3072	0.547	0.4736	0.3049	0.1822	0.8439
YA6	0.7964	0.8134	0.7957	0.8564	0.8564	0.8344	0.7957	0.7791	0.8177	0.2959	0.3393	0.5148	0.5058	0.2728	0.1501	0.8439	0.1822
YB1	0.6781	0.7909	0.9003	0.9003	0.9003	0.9003	0.7909	0.6781	0.7909	0.8374	0.8417	0.8111	0.8568	0.8154	0.7981	0.8315	0.7981	0.7981
YC1	0.7957	0.8396	0.8659	0.9003	0.9003	0.9003	0.7646	0.8046	0.7646	0.8666	0.8426	0.8683	0.8741	0.8426	0.8426	0.7909	0.8426	0.8426	0.647
YC2	0.7957	0.8396	0.8659	0.9003	0.9003	0.9003	0.7646	0.8046	0.7646	0.8666	0.8426	0.8683	0.8741	0.8426	0.8426	0.7909	0.8426	0.8426	0.647	0.1934
YC3	0.7957	0.8396	0.8659	0.9003	0.9003	0.9003	0.7646	0.8046	0.7646	0.8666	0.8426	0.8683	0.8741	0.8426	0.8426	0.7909	0.8426	0.8426	0.6594	0.2746	0.2746
YF1	0.7188	0.8134	0.7426	0.8521	0.8521	0.8258	0.7203	0.8028	0.7465	0.424	0.475	0.6103	0.5061	0.4229	0.359	0.8439	0.3508	0.359	0.8175	0.8466	0.8466	0.8466
YF2	0.762	0.8134	0.7875	0.8564	0.8564	0.8344	0.7776	0.8054	0.7996	0.3227	0.3827	0.586	0.4655	0.3273	0.3327	0.8439	0.3005	0.3327	0.8028	0.8293	0.8293	0.8293	0.3319
YL1	0.8111	0.8134	0.7957	0.8521	0.8521	0.8301	0.8177	0.7938	0.8177	0.2859	0.3668	0.5517	0.5032	0.2627	0.215	0.8439	0.2472	0.215	0.7955	0.8426	0.8426	0.8426	0.3535	0.3226
YL2	0.7964	0.8134	0.7957	0.8564	0.8564	0.8344	0.7957	0.7791	0.8177	0.2584	0.3393	0.5346	0.4861	0.2352	0.1876	0.8439	0.2197	0.1876	0.7981	0.8426	0.8426	0.8426	0.3377	0.2952	0.1775
YM1	0.7268	0.8396	0.9003	0.8659	0.8659	0.8659	0.799	0.7268	0.799	0.8499	0.8519	0.8236	0.8686	0.8279	0.8279	0.8052	0.8279	0.8279	0.38	0.6207	0.6207	0.6332	0.8473	0.8326	0.8253	0.8279
YMG1	0.6781	0.7909	0.9003	0.8659	0.8659	0.8659	0.8253	0.6781	0.8253	0.8374	0.8636	0.8111	0.8741	0.8154	0.8154	0.797	0.8154	0.8154	0.3312	0.647	0.647	0.6594	0.8348	0.8201	0.8128	0.8154	0.3269
YN3	0.7832	0.799	0.8659	0.9003	0.9003	0.9003	0.7646	0.7922	0.7646	0.8886	0.8646	0.883	0.8741	0.8646	0.8646	0.7503	0.8646	0.8646	0.6876	0.234	0.234	0.2719	0.8466	0.8466	0.8646	0.8646	0.6614	0.6876
YO3	0.7832	0.8052	0.9003	0.8659	0.8659	0.9003	0.8052	0.7922	0.8052	0.8368	0.8374	0.8437	0.8574	0.8128	0.8128	0.8253	0.8128	0.8128	0.6876	0.4734	0.4734	0.4604	0.8293	0.8031	0.8128	0.8128	0.6791	0.6876	0.5078
YP1	0.7172	0.799	0.9003	0.8659	0.8659	0.8659	0.7909	0.7172	0.7909	0.8421	0.8463	0.8361	0.8568	0.8201	0.8028	0.8396	0.8028	0.8028	0.3289	0.6791	0.6791	0.6916	0.8175	0.8063	0.8002	0.8028	0.359	0.3289	0.6958	0.6958
YP2	0.7125	0.7909	0.9003	0.8659	0.8659	0.8659	0.7909	0.7125	0.7909	0.8374	0.8417	0.8331	0.8568	0.8154	0.7981	0.8315	0.7981	0.7981	0.2968	0.647	0.647	0.6594	0.8175	0.8028	0.7955	0.7981	0.3269	0.2968	0.6876	0.6876	0.1822
YQ2	0.7125	0.7564	0.9003	0.8659	0.8659	0.8659	0.7909	0.7125	0.7909	0.8227	0.8244	0.8331	0.8568	0.7981	0.7808	0.797	0.7808	0.7808	0.3623	0.6297	0.6297	0.6421	0.8002	0.7855	0.7782	0.7808	0.38	0.3092	0.6703	0.6703	0.2758	0.2437
YQ5	0.7172	0.7646	0.9003	0.8659	0.8659	0.8659	0.7909	0.7172	0.7909	0.8273	0.829	0.8361	0.8568	0.8028	0.7855	0.8052	0.7855	0.7855	0.3944	0.6618	0.6618	0.6743	0.8002	0.789	0.7828	0.7855	0.4121	0.3413	0.6785	0.6785	0.2437	0.2758	0.1822
YSD101.12	0.803	0.8741	0.9003	0.8439	0.8439	0.8783	0.8521	0.7857	0.8741	0.6598	0.6235	0.7052	0.7281	0.6104	0.5966	0.9003	0.5966	0.5966	0.7457	0.6801	0.6801	0.7332	0.6674	0.6399	0.6241	0.5966	0.7713	0.7713	0.6801	0.7413	0.7713	0.7713	0.754	0.754
YSD101.13	0.781	0.8478	0.9003	0.8439	0.8439	0.8783	0.8564	0.7637	0.8783	0.613	0.6146	0.656	0.7012	0.5635	0.552	0.9003	0.552	0.552	0.7279	0.6801	0.6801	0.7332	0.6228	0.5953	0.5794	0.552	0.7601	0.7477	0.6801	0.724	0.7477	0.7477	0.7303	0.7303	0.2097
YSD101.14	0.7767	0.8478	0.9003	0.8439	0.8439	0.8783	0.8521	0.7594	0.8741	0.6277	0.6317	0.6731	0.7137	0.5782	0.5645	0.9003	0.5645	0.5645	0.7195	0.6801	0.6801	0.7332	0.6352	0.6078	0.5919	0.5645	0.7575	0.745	0.6801	0.724	0.745	0.745	0.7277	0.7277	0.1822	0.1775
YSD101.5	0.8439	0.8741	0.9003	0.8659	0.8659	0.9003	0.7909	0.8439	0.7909	0.8713	0.8646	0.8683	0.8603	0.8473	0.8508	0.8253	0.8508	0.8508	0.7345	0.455	0.455	0.5081	0.8508	0.8508	0.8508	0.8508	0.7082	0.7345	0.455	0.5395	0.7345	0.7345	0.7172	0.7172	0.5114	0.5114	0.5114
YSD103.13	0.7964	0.8134	0.7957	0.8564	0.8564	0.8344	0.8219	0.7791	0.8439	0.3763	0.4353	0.5863	0.5782	0.3532	0.3203	0.8439	0.3524	0.3203	0.8154	0.8646	0.8646	0.8646	0.4298	0.3958	0.3103	0.2828	0.8499	0.8374	0.8646	0.8473	0.8154	0.8154	0.7981	0.7981	0.5455	0.5218	0.5134	0.8426
YSD103.14	0.7892	0.8134	0.7832	0.8439	0.8439	0.8219	0.8219	0.7719	0.8439	0.3853	0.4442	0.5807	0.5726	0.3407	0.3609	0.8315	0.3931	0.3609	0.803	0.8521	0.8521	0.8521	0.4704	0.3989	0.3509	0.3234	0.8374	0.8249	0.8521	0.8348	0.803	0.803	0.7857	0.7857	0.5331	0.5094	0.5009	0.8302	0.1907
YSD103.15	0.7964	0.8134	0.7957	0.8564	0.8564	0.8344	0.8219	0.7791	0.8439	0.3763	0.4353	0.5863	0.5782	0.3532	0.3203	0.8439	0.3524	0.3203	0.8154	0.8646	0.8646	0.8646	0.4298	0.3958	0.3103	0.2828	0.8499	0.8374	0.8646	0.8473	0.8154	0.8154	0.7981	0.7981	0.5455	0.5218	0.5134	0.8426	0.1501	0.1907
YSD103.16	0.8111	0.8134	0.7832	0.8439	0.8439	0.8219	0.8219	0.7938	0.8439	0.3597	0.4186	0.5807	0.5726	0.3604	0.3609	0.8315	0.3931	0.3609	0.8374	0.8865	0.8865	0.8865	0.4704	0.3989	0.3509	0.3234	0.8718	0.8594	0.8865	0.8692	0.8374	0.8374	0.8201	0.8201	0.5675	0.5438	0.5353	0.8646	0.1907	0.2031	0.1907
YSD103.3	0.7964	0.8134	0.7957	0.8564	0.8564	0.8344	0.8219	0.7791	0.8439	0.3763	0.4353	0.5863	0.5782	0.3532	0.3203	0.8439	0.3524	0.3203	0.8154	0.8646	0.8646	0.8646	0.4298	0.3958	0.3103	0.2828	0.8499	0.8374	0.8646	0.8473	0.8154	0.8154	0.7981	0.7981	0.5455	0.5218	0.5134	0.8426	0.1501	0.1907	0.1501	0.1907
YSD103.4	0.7964	0.8134	0.7957	0.8564	0.8564	0.8344	0.8219	0.7791	0.8439	0.3763	0.4353	0.5863	0.5782	0.3532	0.3203	0.8439	0.3524	0.3203	0.8154	0.8646	0.8646	0.8646	0.4298	0.3958	0.3103	0.2828	0.8499	0.8374	0.8646	0.8473	0.8154	0.8154	0.7981	0.7981	0.5455	0.5218	0.5134	0.8426	0.1501	0.1907	0.1501	0.1907	0.1501
YSD103.5	0.8249	0.8659	0.7957	0.8783	0.8783	0.8564	0.7283	0.8249	0.7283	0.649	0.6866	0.7553	0.7421	0.6533	0.6377	0.7689	0.6699	0.6377	0.7689	0.6676	0.6676	0.6676	0.6764	0.6699	0.6002	0.6002	0.7426	0.7689	0.6676	0.7345	0.7689	0.7689	0.7689	0.7689	0.8564	0.8564	0.8564	0.6719	0.5252	0.5658	0.5252	0.5658	0.5252	0.5252
YSD103.6	0.7905	0.8315	0.7957	0.8783	0.8783	0.8564	0.7689	0.7905	0.7689	0.6317	0.6939	0.738	0.7255	0.636	0.6204	0.7689	0.6526	0.6204	0.7345	0.7125	0.7125	0.7125	0.6591	0.6526	0.5829	0.5829	0.726	0.7345	0.7125	0.6939	0.7345	0.7345	0.7345	0.7345	0.8564	0.8391	0.8391	0.7125	0.5079	0.5485	0.5079	0.5485	0.5079	0.5079	0.1997
YSD103.7	0.7964	0.8134	0.7957	0.8564	0.8564	0.8344	0.8219	0.7791	0.8439	0.355	0.4353	0.5718	0.5637	0.3376	0.3578	0.8439	0.39	0.3578	0.8154	0.8646	0.8646	0.8646	0.4673	0.3582	0.3478	0.3203	0.8499	0.8374	0.8646	0.8473	0.8154	0.8154	0.7981	0.7981	0.5455	0.5218	0.5134	0.8426	0.1876	0.1907	0.1876	0.1907	0.1876	0.1876	0.5627	0.5454
YSD103.8	0.8201	0.8396	0.7914	0.8521	0.8521	0.8301	0.8219	0.8028	0.8439	0.421	0.4396	0.6164	0.5906	0.381	0.3799	0.8396	0.412	0.3799	0.8374	0.8603	0.8603	0.8603	0.4894	0.4392	0.3699	0.3424	0.8594	0.8594	0.8603	0.8603	0.8374	0.8374	0.8201	0.8201	0.5091	0.5497	0.5412	0.8383	0.2097	0.2143	0.2097	0.2399	0.2097	0.2097	0.5526	0.5526	0.231
YSD104.13	0.797	0.8659	0.9003	0.8253	0.8253	0.8253	0.7909	0.797	0.7909	0.883	0.8856	0.8568	0.8574	0.861	0.861	0.8253	0.861	0.861	0.647	0.55	0.55	0.5906	0.861	0.861	0.861	0.861	0.6385	0.647	0.55	0.6064	0.647	0.647	0.647	0.647	0.722	0.7047	0.7047	0.5782	0.8266	0.8142	0.8266	0.8486	0.8266	0.8266	0.5184	0.4688	0.8266	0.8396
YSD104.14	0.797	0.8659	0.9003	0.8253	0.8253	0.8253	0.7909	0.797	0.7909	0.883	0.8856	0.8568	0.8574	0.861	0.861	0.8253	0.861	0.861	0.647	0.55	0.55	0.5906	0.861	0.861	0.861	0.861	0.6385	0.647	0.55	0.6064	0.647	0.647	0.647	0.647	0.722	0.7047	0.7047	0.5782	0.8266	0.8142	0.8266	0.8486	0.8266	0.8266	0.5184	0.4688	0.8266	0.8396	0.1501
YSD104.15	0.797	0.8659	0.9003	0.8253	0.8253	0.8253	0.7909	0.797	0.7909	0.883	0.8856	0.8568	0.8574	0.861	0.861	0.8253	0.861	0.861	0.647	0.55	0.55	0.5906	0.861	0.861	0.861	0.861	0.6385	0.647	0.55	0.6064	0.647	0.647	0.647	0.647	0.722	0.7047	0.7047	0.5782	0.8266	0.8142	0.8266	0.8486	0.8266	0.8266	0.5184	0.4688	0.8266	0.8396	0.1501
YSD104.16	0.797	0.8659	0.9003	0.8253	0.8253	0.8253	0.7909	0.797	0.7909	0.883	0.8856	0.8568	0.8574	0.861	0.861	0.8253	0.861	0.861	0.647	0.55	0.55	0.5906	0.861	0.861	0.861	0.861	0.6385	0.647	0.55	0.6064	0.647	0.647	0.647	0.647	0.722	0.7047	0.7047	0.5782	0.8266	0.8142	0.8266	0.8486	0.8266	0.8266	0.5184	0.4688	0.8266	0.8396	0.1501
YSD104.17	0.797	0.8659	0.9003	0.8253	0.8253	0.8253	0.7909	0.797	0.7909	0.883	0.8856	0.8568	0.8574	0.861	0.861	0.8253	0.861	0.861	0.647	0.55	0.55	0.5906	0.861	0.861	0.861	0.861	0.6385	0.647	0.55	0.6064	0.647	0.647	0.647	0.647	0.722	0.7047	0.7047	0.5782	0.8266	0.8142	0.8266	0.8486	0.8266	0.8266	0.5184	0.4688	0.8266	0.8396	0.1501
YSD104.2	0.797	0.8659	0.9003	0.8253	0.8253	0.8253	0.7909	0.797	0.7909	0.883	0.8856	0.8568	0.8574	0.861	0.861	0.8253	0.861	0.861	0.647	0.55	0.55	0.5906	0.861	0.861	0.861	0.861	0.6385	0.647	0.55	0.6064	0.647	0.647	0.647	0.647	0.722	0.7047	0.7047	0.5782	0.8266	0.8142	0.8266	0.8486	0.8266	0.8266	0.5184	0.4688	0.8266	0.8396	0.1501
YSD104.5	0.797	0.8659	0.9003	0.8253	0.8253	0.8253	0.7909	0.797	0.7909	0.883	0.8856	0.8568	0.8574	0.861	0.861	0.8253	0.861	0.861	0.647	0.55	0.55	0.5906	0.861	0.861	0.861	0.861	0.6385	0.647	0.55	0.6064	0.647	0.647	0.647	0.647	0.722	0.7047	0.7047	0.5782	0.8266	0.8142	0.8266	0.8486	0.8266	0.8266	0.5184	0.4688	0.8266	0.8396	0.1501
YSD105.13	0.8564	0.8315	0.8659	0.8659	0.8659	0.8396	0.8177	0.8564	0.8052	0.8493	0.8326	0.851	0.8394	0.8519	0.8519	0.6447	0.8519	0.8519	0.8253	0.7689	0.7689	0.7689	0.8718	0.8566	0.8519	0.8519	0.7824	0.8253	0.8095	0.7827	0.8574	0.8253	0.8253	0.8574	0.8783	0.8783	0.8783	0.8219	0.8739	0.8666	0.8739	0.8666	0.8739	0.8739	0.8394	0.8519	0.8739	0.8713	0.8783
YSD105.14	0.8564	0.8315	0.8659	0.8659	0.8659	0.8396	0.8177	0.8564	0.8052	0.8493	0.8326	0.851	0.8394	0.8519	0.8519	0.5697	0.8519	0.8519	0.7909	0.6939	0.6939	0.6939	0.8718	0.8566	0.8519	0.8519	0.748	0.7909	0.7345	0.7076	0.823	0.7909	0.7909	0.823	0.8783	0.8783	0.8783	0.7469	0.8739	0.8666	0.8739	0.8666	0.8739	0.8739	0.7644	0.7769	0.8739	0.8713	0.8033
YSD105.18	0.8315	0.8253	0.7503	0.8253	0.8253	0.8253	0.7909	0.8315	0.7909	0.803	0.8177	0.8478	0.8049	0.8219	0.801	0.5252	0.801	0.801	0.8033	0.8659	0.8659	0.8659	0.801	0.801	0.801	0.801	0.799	0.7909	0.8659	0.8659	0.8033	0.8033	0.7689	0.7689	0.883	0.8856	0.883	0.8486	0.8219	0.8095	0.8219	0.8095	0.8219	0.8219	0.7689	0.7689	0.8219	0.8177	0.8253
YSD105.19	0.8315	0.8253	0.7503	0.8253	0.8253	0.8253	0.7909	0.8315	0.7909	0.803	0.8177	0.8478	0.8049	0.8219	0.801	0.5252	0.801	0.801	0.8033	0.8659	0.8659	0.8659	0.801	0.801	0.801	0.801	0.799	0.7909	0.8659	0.8659	0.8033	0.8033	0.7689	0.7689	0.883	0.8856	0.883	0.8486	0.8219	0.8095	0.8219	0.8095	0.8219	0.8219	0.7689	0.7689	0.8219	0.8177	0.8253
YSD105.7	0.8315	0.8253	0.7503	0.8253	0.8253	0.8253	0.7909	0.8315	0.7909	0.803	0.8177	0.8478	0.8049	0.8219	0.801	0.5252	0.801	0.801	0.8033	0.8659	0.8659	0.8659	0.801	0.801	0.801	0.801	0.799	0.7909	0.8659	0.8659	0.8033	0.8033	0.7689	0.7689	0.883	0.8856	0.883	0.8486	0.8219	0.8095	0.8219	0.8095	0.8219	0.8219	0.7689	0.7689	0.8219	0.8177	0.8253
YSD105.8	0.8315	0.8253	0.7503	0.8253	0.8253	0.8253	0.7909	0.8315	0.7909	0.803	0.8177	0.8478	0.8049	0.8219	0.801	0.5252	0.801	0.801	0.8033	0.8659	0.8659	0.8659	0.801	0.801	0.801	0.801	0.799	0.7909	0.8659	0.8659	0.8033	0.8033	0.7689	0.7689	0.883	0.8856	0.883	0.8486	0.8219	0.8095	0.8219	0.8095	0.8219	0.8219	0.7689	0.7689	0.8219	0.8177	0.8253
YSD105.9	0.7564	0.7503	0.7503	0.8253	0.8253	0.8253	0.8253	0.7564	0.8253	0.7767	0.8177	0.7996	0.8043	0.7957	0.8004	0.6002	0.8004	0.8004	0.7503	0.8439	0.8439	0.8439	0.8004	0.8004	0.8004	0.8004	0.799	0.7158	0.8439	0.8315	0.7503	0.7503	0.7158	0.7158	0.9003	0.8594	0.8741	0.8659	0.8177	0.8052	0.8177	0.8052	0.8177	0.8177	0.7426	0.7125	0.8177	0.8396	0.7689
YSD107.1	0.8564	0.797	0.8659	0.8659	0.8659	0.8315	0.8095	0.8564	0.797	0.8463	0.829	0.8463	0.8394	0.8489	0.8489	0.6532	0.8489	0.8489	0.8253	0.7689	0.7689	0.7689	0.8683	0.8536	0.8489	0.8489	0.748	0.8253	0.8095	0.8	0.8574	0.8253	0.8253	0.8574	0.8783	0.8783	0.8783	0.8219	0.8709	0.8636	0.8709	0.8636	0.8709	0.8709	0.8365	0.8489	0.8709	0.8683	0.8783
YSD107.10	0.8564	0.797	0.8659	0.8659	0.8659	0.8315	0.8095	0.8564	0.797	0.8463	0.829	0.8463	0.8394	0.8489	0.8489	0.6188	0.8489	0.8489	0.8033	0.7345	0.7345	0.7345	0.8683	0.8536	0.8489	0.8489	0.726	0.8033	0.7751	0.7655	0.8355	0.8033	0.8033	0.8355	0.8783	0.8783	0.8783	0.7875	0.8709	0.8636	0.8709	0.8636	0.8709	0.8709	0.8021	0.8145	0.8709	0.8683	0.8439
YSD107.11	0.8564	0.8659	0.8253	0.8253	0.8253	0.7909	0.8095	0.8564	0.797	0.8374	0.8201	0.8374	0.8305	0.8417	0.8417	0.5782	0.8417	0.8417	0.8033	0.7345	0.7345	0.7345	0.861	0.8463	0.8417	0.8417	0.726	0.8033	0.7751	0.7875	0.8355	0.8033	0.8033	0.8355	0.8783	0.8783	0.8783	0.7875	0.8636	0.8512	0.8636	0.8512	0.8636	0.8636	0.7948	0.8072	0.8636	0.8594	0.8439
YSD107.18	0.8564	0.797	0.8659	0.8659	0.8659	0.8315	0.8095	0.8564	0.797	0.8463	0.829	0.8463	0.8394	0.8489	0.8489	0.6188	0.8489	0.8489	0.8033	0.7345	0.7345	0.7345	0.8683	0.8536	0.8489	0.8489	0.726	0.8033	0.7751	0.7655	0.8355	0.8033	0.8033	0.8355	0.8783	0.8783	0.8783	0.7875	0.8709	0.8636	0.8709	0.8636	0.8709	0.8709	0.8021	0.8145	0.8709	0.8683	0.8439
YSD107.19	0.8486	0.8315	0.7832	0.8741	0.8741	0.8521	0.8439	0.883	0.8439	0.6757	0.6563	0.8116	0.6907	0.6811	0.6973	0.6614	0.6652	0.6973	0.8521	0.7832	0.7832	0.7832	0.6957	0.6277	0.6598	0.6598	0.8092	0.8521	0.7832	0.7737	0.8521	0.8521	0.8521	0.8521	0.8521	0.8521	0.8521	0.7613	0.5848	0.5895	0.5848	0.5895	0.5848	0.5848	0.5159	0.5284	0.5848	0.6006	0.7832
YSD107.2	0.8783	0.8315	0.8659	0.8659	0.8659	0.8315	0.8439	0.8783	0.8315	0.8339	0.8313	0.8391	0.8568	0.8365	0.8365	0.6126	0.8365	0.8365	0.8439	0.8095	0.8095	0.8095	0.8683	0.8447	0.8365	0.8365	0.7832	0.8439	0.8439	0.7469	0.8521	0.8439	0.8439	0.8521	0.8783	0.8783	0.8783	0.8219	0.8709	0.8636	0.8709	0.8636	0.8709	0.8709	0.8365	0.8365	0.8709	0.8683	0.8659
YSD107.3	0.8564	0.797	0.8659	0.8659	0.8659	0.8315	0.8095	0.8564	0.797	0.8463	0.829	0.8463	0.8394	0.8489	0.8489	0.6532	0.8489	0.8489	0.8253	0.7689	0.7689	0.7689	0.8683	0.8536	0.8489	0.8489	0.748	0.8253	0.8095	0.8	0.8574	0.8253	0.8253	0.8574	0.8783	0.8783	0.8783	0.8219	0.8709	0.8636	0.8709	0.8636	0.8709	0.8709	0.8365	0.8489	0.8709	0.8683	0.8783
YSD107.4	0.8564	0.797	0.9003	0.9003	0.9003	0.8659	0.8095	0.8564	0.797	0.8636	0.8463	0.8636	0.8568	0.8636	0.8636	0.6532	0.8636	0.8636	0.8033	0.7345	0.7345	0.7345	0.883	0.8683	0.8636	0.8636	0.726	0.8033	0.7751	0.7655	0.8355	0.8033	0.8033	0.8355	0.8783	0.8783	0.8783	0.7875	0.8856	0.8856	0.8856	0.8856	0.8856	0.8856	0.8168	0.8292	0.8856	0.8856	0.8439
YSD107.5	0.8564	0.8315	0.8659	0.8659	0.8659	0.8315	0.8095	0.8564	0.797	0.8463	0.829	0.8463	0.8394	0.8489	0.8489	0.6188	0.8489	0.8489	0.8033	0.7345	0.7345	0.7345	0.8683	0.8536	0.8489	0.8489	0.726	0.8033	0.7751	0.7655	0.8355	0.8033	0.8033	0.8355	0.8783	0.8783	0.8783	0.7875	0.8709	0.8636	0.8709	0.8636	0.8709	0.8709	0.8021	0.8145	0.8709	0.8683	0.8439
YSD107.9	0.8564	0.797	0.8659	0.8659	0.8659	0.8659	0.8439	0.8564	0.8315	0.861	0.8463	0.8683	0.8394	0.8636	0.8636	0.5782	0.8636	0.8636	0.8033	0.7345	0.7345	0.7345	0.8856	0.8683	0.8636	0.8636	0.726	0.8033	0.7751	0.7655	0.8355	0.8033	0.8033	0.8355	0.8783	0.8783	0.8783	0.7875	0.8856	0.8783	0.8856	0.8783	0.8856	0.8856	0.8168	0.8292	0.8856	0.883	0.8439
YSD108.10	0.7719	0.8134	0.7914	0.8521	0.8521	0.8301	0.8344	0.7545	0.8564	0.3888	0.455	0.5696	0.5817	0.3489	0.3533	0.8396	0.3855	0.3533	0.7987	0.8603	0.8603	0.8603	0.4628	0.4126	0.3433	0.3158	0.8309	0.8184	0.8603	0.843	0.8184	0.8184	0.8011	0.8011	0.5366	0.5145	0.5044	0.8383	0.2181	0.2228	0.2181	0.2484	0.2181	0.2181	0.5526	0.5353	0.2394	0.2228	0.8223
YSD108.14	0.7676	0.8134	0.7914	0.8521	0.8521	0.8301	0.8301	0.7503	0.8521	0.4263	0.4737	0.567	0.5994	0.3864	0.3669	0.8396	0.399	0.3669	0.7902	0.8603	0.8603	0.8603	0.4608	0.4481	0.3788	0.3513	0.8283	0.8158	0.8603	0.843	0.8158	0.8158	0.7985	0.7985	0.5091	0.5044	0.477	0.8383	0.2472	0.2518	0.2472	0.2774	0.2472	0.2472	0.5902	0.5728	0.2685	0.2518	0.8223
YSD108.16	0.759	0.8177	0.7957	0.8783	0.8783	0.8564	0.8095	0.7417	0.8439	0.4325	0.4683	0.6042	0.5718	0.4093	0.3765	0.8219	0.4086	0.3765	0.7666	0.8646	0.8646	0.8646	0.4711	0.4519	0.359	0.339	0.8154	0.8197	0.8646	0.8499	0.8197	0.8197	0.8024	0.8024	0.5827	0.578	0.5695	0.8426	0.2593	0.2999	0.2593	0.2999	0.2593	0.2593	0.5252	0.5105	0.2968	0.2999	0.8292
YSD108.8	0.7637	0.8134	0.7832	0.8521	0.8521	0.8301	0.8344	0.7808	0.8564	0.421	0.4229	0.6017	0.5496	0.381	0.3855	0.8396	0.3533	0.3855	0.7987	0.8603	0.8603	0.8603	0.4547	0.3804	0.3754	0.348	0.8309	0.8184	0.8603	0.843	0.8184	0.8184	0.8011	0.8011	0.5366	0.5145	0.5044	0.8383	0.2503	0.2549	0.2503	0.2805	0.2503	0.2503	0.5848	0.5675	0.2716	0.2549	0.8223
YSD109.10	0.7719	0.8134	0.7914	0.8521	0.8521	0.8301	0.8344	0.7545	0.8564	0.3888	0.455	0.5696	0.5817	0.3489	0.3533	0.8396	0.3855	0.3533	0.7987	0.8603	0.8603	0.8603	0.4628	0.4126	0.3433	0.3158	0.8309	0.8184	0.8603	0.843	0.8184	0.8184	0.8011	0.8011	0.5366	0.5145	0.5044	0.8383	0.2181	0.2228	0.2181	0.2484	0.2181	0.2181	0.5526	0.5353	0.2394	0.2228	0.8223
YSD109.13	0.7637	0.8134	0.7832	0.8521	0.8521	0.8301	0.8344	0.7808	0.8564	0.421	0.4229	0.6017	0.5496	0.381	0.3855	0.8396	0.3533	0.3855	0.7987	0.8603	0.8603	0.8603	0.4547	0.3804	0.3754	0.348	0.8309	0.8184	0.8603	0.843	0.8184	0.8184	0.8011	0.8011	0.5366	0.5145	0.5044	0.8383	0.2503	0.2549	0.2503	0.2805	0.2503	0.2503	0.5848	0.5675	0.2716	0.2549	0.8223
YSD109.2	0.7741	0.8134	0.7914	0.8741	0.8741	0.8521	0.8439	0.7568	0.8439	0.4639	0.5228	0.5967	0.6106	0.4239	0.4228	0.8396	0.4549	0.4228	0.7728	0.8603	0.8603	0.8603	0.5048	0.4821	0.3853	0.3853	0.8383	0.8258	0.8603	0.843	0.8258	0.8258	0.8085	0.8085	0.6163	0.5926	0.5841	0.8383	0.3056	0.3103	0.3056	0.3358	0.3056	0.3056	0.5526	0.5353	0.3269	0.3103	0.8223
YSD109.4	0.7745	0.8177	0.7957	0.8564	0.8564	0.8344	0.8301	0.7571	0.8521	0.4038	0.4287	0.5965	0.5872	0.3806	0.3513	0.8439	0.3835	0.3513	0.7988	0.8646	0.8646	0.8646	0.4608	0.4268	0.3413	0.3138	0.8346	0.8244	0.8646	0.8499	0.8244	0.8244	0.807	0.807	0.5218	0.5362	0.5087	0.8426	0.2097	0.2503	0.2097	0.2503	0.2097	0.2097	0.5252	0.5105	0.2472	0.2503	0.8292
YSD15.11	0.7909	0.7158	0.7503	0.7503	0.7503	0.7503	0.9003	0.7909	0.9003	0.779	0.8052	0.8216	0.7871	0.7832	0.7832	0.6752	0.7832	0.7832	0.7909	0.8253	0.8253	0.8253	0.7832	0.7832	0.7832	0.7832	0.8396	0.7909	0.8253	0.7689	0.7909	0.7909	0.7909	0.7909	0.8486	0.8249	0.8223	0.8253	0.7613	0.7488	0.7613	0.7488	0.7613	0.7613	0.7689	0.7345	0.7613	0.7832	0.7909
YSD15.12	0.7909	0.7158	0.7503	0.7503	0.7503	0.7503	0.9003	0.7909	0.9003	0.779	0.8052	0.8216	0.7871	0.7832	0.7832	0.6752	0.7832	0.7832	0.7909	0.8253	0.8253	0.8253	0.7832	0.7832	0.7832	0.7832	0.8396	0.7909	0.8253	0.7689	0.7909	0.7909	0.7909	0.7909	0.8486	0.8249	0.8223	0.8253	0.7613	0.7488	0.7613	0.7488	0.7613	0.7613	0.7689	0.7345	0.7613	0.7832	0.7909
YSD15.13	0.7909	0.7158	0.7503	0.7503	0.7503	0.7503	0.9003	0.7909	0.9003	0.779	0.8052	0.8216	0.7871	0.7832	0.7832	0.6752	0.7832	0.7832	0.7909	0.8253	0.8253	0.8253	0.7832	0.7832	0.7832	0.7832	0.8396	0.7909	0.8253	0.7689	0.7909	0.7909	0.7909	0.7909	0.8486	0.8249	0.8223	0.8253	0.7613	0.7488	0.7613	0.7488	0.7613	0.7613	0.7689	0.7345	0.7613	0.7832	0.7909
YSD15.19	0.8219	0.7909	0.797	0.8315	0.8315	0.8315	0.8659	0.8219	0.8659	0.8657	0.8683	0.8484	0.8401	0.8486	0.8486	0.8659	0.8486	0.8486	0.8315	0.8315	0.8315	0.8315	0.8486	0.8486	0.8486	0.8486	0.823	0.8315	0.8315	0.7909	0.8315	0.8315	0.8315	0.8315	0.8659	0.8486	0.8486	0.8315	0.8486	0.808	0.8486	0.861	0.8486	0.8486	0.8052	0.7564	0.8486	0.8574	0.7564
YSD15.2	0.7909	0.7158	0.7503	0.7503	0.7503	0.7503	0.9003	0.7909	0.9003	0.779	0.8052	0.8216	0.7871	0.7832	0.7832	0.6002	0.7832	0.7832	0.7909	0.8253	0.8253	0.8253	0.7832	0.7832	0.7832	0.7832	0.8396	0.7909	0.8253	0.7689	0.7909	0.7909	0.7909	0.7909	0.8486	0.8249	0.8223	0.8253	0.7613	0.7488	0.7613	0.7488	0.7613	0.7613	0.7689	0.7345	0.7613	0.7832	0.7909
YSD15.20	0.8564	0.8253	0.797	0.8315	0.8315	0.8315	0.8253	0.8564	0.8253	0.883	0.861	0.8657	0.8568	0.8659	0.8659	0.8659	0.8659	0.8659	0.8659	0.7909	0.7909	0.7909	0.8659	0.8659	0.8659	0.8659	0.8396	0.8659	0.7909	0.8315	0.8659	0.8659	0.8659	0.8659	0.8659	0.8659	0.8659	0.7909	0.8659	0.8253	0.8659	0.8783	0.8659	0.8659	0.7646	0.797	0.8659	0.8574	0.797
YSD15.21	0.8219	0.7909	0.797	0.8315	0.8315	0.8315	0.8659	0.8219	0.8659	0.8657	0.8683	0.8484	0.8401	0.8486	0.8486	0.8659	0.8486	0.8486	0.8315	0.8315	0.8315	0.8315	0.8486	0.8486	0.8486	0.8486	0.823	0.8315	0.8315	0.7909	0.8315	0.8315	0.8315	0.8315	0.8659	0.8486	0.8486	0.8315	0.8486	0.808	0.8486	0.861	0.8486	0.8486	0.8052	0.7564	0.8486	0.8574	0.7564
YSD15.3	0.7909	0.7158	0.7503	0.7503	0.7503	0.7503	0.9003	0.7909	0.9003	0.779	0.8052	0.8216	0.7871	0.7832	0.7832	0.6002	0.7832	0.7832	0.7909	0.8253	0.8253	0.8253	0.7832	0.7832	0.7832	0.7832	0.8396	0.7909	0.8253	0.7689	0.7909	0.7909	0.7909	0.7909	0.8486	0.8249	0.8223	0.8253	0.7613	0.7488	0.7613	0.7488	0.7613	0.7613	0.7689	0.7345	0.7613	0.7832	0.7909
YSD15.7	0.8219	0.7909	0.797	0.8315	0.8315	0.8315	0.8659	0.8219	0.8659	0.8657	0.8683	0.8484	0.8401	0.8486	0.8486	0.8659	0.8486	0.8486	0.8315	0.8315	0.8315	0.8315	0.8486	0.8486	0.8486	0.8486	0.823	0.8315	0.8315	0.7909	0.8315	0.8315	0.8315	0.8315	0.8659	0.8486	0.8486	0.8315	0.8486	0.808	0.8486	0.861	0.8486	0.8486	0.8052	0.7564	0.8486	0.8574	0.7564
YSD15.8	0.8219	0.7909	0.797	0.8315	0.8315	0.8315	0.8659	0.8219	0.8659	0.8657	0.8683	0.8484	0.8401	0.8486	0.8486	0.8659	0.8486	0.8486	0.8315	0.8315	0.8315	0.8315	0.8486	0.8486	0.8486	0.8486	0.823	0.8315	0.8315	0.7909	0.8315	0.8315	0.8315	0.8315	0.8659	0.8486	0.8486	0.8315	0.8486	0.808	0.8486	0.861	0.8486	0.8486	0.8052	0.7564	0.8486	0.8574	0.7564
YSD42.10	0.7564	0.8253	0.9003	0.8253	0.8253	0.8253	0.8253	0.7564	0.8253	0.8741	0.9003	0.8478	0.8741	0.8521	0.8521	0.8253	0.8521	0.8521	0.6064	0.5844	0.5844	0.625	0.8521	0.8521	0.8521	0.8521	0.6552	0.6064	0.5844	0.647	0.6064	0.6064	0.6064	0.6064	0.722	0.6958	0.6958	0.6126	0.8177	0.8052	0.8177	0.8396	0.8177	0.8177	0.5528	0.5094	0.8177	0.8396	0.1907
YSD42.12	0.797	0.8659	0.9003	0.8253	0.8253	0.8253	0.7909	0.797	0.7909	0.883	0.8856	0.8568	0.8574	0.861	0.861	0.8253	0.861	0.861	0.647	0.55	0.55	0.5906	0.861	0.861	0.861	0.861	0.6385	0.647	0.55	0.6064	0.647	0.647	0.647	0.647	0.722	0.7047	0.7047	0.5782	0.8266	0.8142	0.8266	0.8486	0.8266	0.8266	0.5184	0.4688	0.8266	0.8396	0.1501
YSD42.15	0.7564	0.8253	0.9003	0.8253	0.8253	0.8253	0.8253	0.7564	0.8253	0.8741	0.9003	0.8478	0.8741	0.8521	0.8521	0.8253	0.8521	0.8521	0.6064	0.5844	0.5844	0.625	0.8521	0.8521	0.8521	0.8521	0.6552	0.6064	0.5844	0.647	0.6064	0.6064	0.6064	0.6064	0.722	0.6958	0.6958	0.6126	0.8177	0.8052	0.8177	0.8396	0.8177	0.8177	0.5528	0.5094	0.8177	0.8396	0.1907
YSD42.16	0.7564	0.8253	0.9003	0.8253	0.8253	0.8253	0.8253	0.7564	0.8253	0.8741	0.9003	0.8478	0.8741	0.8521	0.8521	0.8253	0.8521	0.8521	0.6064	0.5844	0.5844	0.625	0.8521	0.8521	0.8521	0.8521	0.6552	0.6064	0.5844	0.647	0.6064	0.6064	0.6064	0.6064	0.722	0.6958	0.6958	0.6126	0.8177	0.8052	0.8177	0.8396	0.8177	0.8177	0.5528	0.5094	0.8177	0.8396	0.1907
YSD42.17	0.7564	0.8253	0.9003	0.8253	0.8253	0.8253	0.8253	0.7564	0.8253	0.8741	0.9003	0.8478	0.8741	0.8521	0.8521	0.8253	0.8521	0.8521	0.6064	0.5844	0.5844	0.625	0.8521	0.8521	0.8521	0.8521	0.6552	0.6064	0.5844	0.647	0.6064	0.6064	0.6064	0.6064	0.722	0.6958	0.6958	0.6126	0.8177	0.8052	0.8177	0.8396	0.8177	0.8177	0.5528	0.5094	0.8177	0.8396	0.1907
YSD42.21	0.7564	0.8253	0.9003	0.8253	0.8253	0.8253	0.8253	0.7564	0.8253	0.8741	0.9003	0.8478	0.8741	0.8521	0.8521	0.8253	0.8521	0.8521	0.6064	0.5844	0.5844	0.625	0.8521	0.8521	0.8521	0.8521	0.6552	0.6064	0.5844	0.647	0.6064	0.6064	0.6064	0.6064	0.722	0.6958	0.6958	0.6126	0.8177	0.8052	0.8177	0.8396	0.8177	0.8177	0.5528	0.5094	0.8177	0.8396	0.1907
YSD42.22	0.797	0.8659	0.9003	0.8253	0.8253	0.8253	0.7909	0.797	0.7909	0.883	0.8856	0.8568	0.8574	0.861	0.861	0.8253	0.861	0.861	0.647	0.55	0.55	0.5906	0.861	0.861	0.861	0.861	0.6385	0.647	0.55	0.6064	0.647	0.647	0.647	0.647	0.722	0.7047	0.7047	0.5782	0.8266	0.8142	0.8266	0.8486	0.8266	0.8266	0.5184	0.4688	0.8266	0.8396	0.1501
YSD42.5	0.7564	0.8253	0.9003	0.8253	0.8253	0.8253	0.8253	0.7564	0.8253	0.8741	0.9003	0.8478	0.8741	0.8521	0.8521	0.8253	0.8521	0.8521	0.6064	0.5844	0.5844	0.625	0.8521	0.8521	0.8521	0.8521	0.6552	0.6064	0.5844	0.647	0.6064	0.6064	0.6064	0.6064	0.722	0.6958	0.6958	0.6126	0.8177	0.8052	0.8177	0.8396	0.8177	0.8177	0.5528	0.5094	0.8177	0.8396	0.1907
YSD42.6	0.7564	0.8253	0.9003	0.8253	0.8253	0.8253	0.8253	0.7564	0.8253	0.8741	0.9003	0.8478	0.8741	0.8521	0.8521	0.8253	0.8521	0.8521	0.6064	0.5844	0.5844	0.625	0.8521	0.8521	0.8521	0.8521	0.6552	0.6064	0.5844	0.647	0.6064	0.6064	0.6064	0.6064	0.722	0.6958	0.6958	0.6126	0.8177	0.8052	0.8177	0.8396	0.8177	0.8177	0.5528	0.5094	0.8177	0.8396	0.1907
YSD42.8	0.7564	0.8253	0.9003	0.8253	0.8253	0.8253	0.8253	0.7564	0.8253	0.8741	0.9003	0.8478	0.8741	0.8521	0.8521	0.8253	0.8521	0.8521	0.6064	0.572	0.572	0.6126	0.8521	0.8521	0.8521	0.8521	0.6552	0.6064	0.572	0.647	0.6064	0.6064	0.6064	0.6064	0.722	0.6958	0.6958	0.6126	0.8177	0.8052	0.8177	0.8396	0.8177	0.8177	0.576	0.55	0.8177	0.8396	0.2313
YSD99.1	0.7964	0.8134	0.7957	0.8564	0.8564	0.8344	0.8219	0.7791	0.8439	0.3763	0.4353	0.5863	0.5782	0.3532	0.3203	0.8439	0.3524	0.3203	0.8154	0.8646	0.8646	0.8646	0.4298	0.3958	0.3103	0.2828	0.8499	0.8374	0.8646	0.8473	0.8154	0.8154	0.7981	0.7981	0.5455	0.5218	0.5134	0.8426	0.1501	0.1907	0.1501	0.1907	0.1501	0.1501	0.5252	0.5079	0.1876	0.2097	0.8266
YSD99.10	0.8227	0.8396	0.7957	0.8564	0.8564	0.8344	0.8219	0.8054	0.8439	0.4085	0.4271	0.6184	0.5926	0.3853	0.3524	0.8439	0.3846	0.3524	0.8417	0.8646	0.8646	0.8646	0.4619	0.4279	0.3424	0.3149	0.8636	0.8636	0.8646	0.8646	0.8417	0.8417	0.8244	0.8244	0.5134	0.554	0.5455	0.8426	0.1822	0.2228	0.1822	0.2228	0.1822	0.1822	0.5252	0.5252	0.2197	0.1775	0.8439
YSD99.11	0.8227	0.8396	0.7957	0.8564	0.8564	0.8344	0.8219	0.8054	0.8439	0.4085	0.4271	0.6184	0.5926	0.3853	0.3524	0.8439	0.3846	0.3524	0.8417	0.8646	0.8646	0.8646	0.4619	0.4279	0.3424	0.3149	0.8636	0.8636	0.8646	0.8646	0.8417	0.8417	0.8244	0.8244	0.5134	0.554	0.5455	0.8426	0.1822	0.2228	0.1822	0.2228	0.1822	0.1822	0.5252	0.5252	0.2197	0.1775	0.8439
YSD99.12	0.7702	0.8741	0.8177	0.8741	0.8741	0.8521	0.7689	0.7482	0.8033	0.7059	0.7135	0.7131	0.6225	0.7033	0.6969	0.8396	0.7178	0.6969	0.8783	0.8253	0.8253	0.8253	0.7142	0.7415	0.6985	0.6813	0.8521	0.8783	0.8253	0.8659	0.9003	0.9003	0.9003	0.9003	0.7617	0.7702	0.7617	0.8033	0.6374	0.6594	0.6374	0.6594	0.6374	0.6374	0.6581	0.6987	0.6594	0.6331	0.8659
YSD99.13	0.7964	0.8134	0.7957	0.8564	0.8564	0.8344	0.8219	0.7791	0.8439	0.3763	0.4353	0.5863	0.5782	0.3532	0.3203	0.8439	0.3524	0.3203	0.8154	0.8646	0.8646	0.8646	0.4298	0.3958	0.3103	0.2828	0.8499	0.8374	0.8646	0.8473	0.8154	0.8154	0.7981	0.7981	0.5455	0.5218	0.5134	0.8426	0.1501	0.1907	0.1501	0.1907	0.1501	0.1501	0.5252	0.5079	0.1876	0.2097	0.8266
YSD99.14	0.7964	0.8134	0.7957	0.8564	0.8564	0.8344	0.8219	0.7791	0.8439	0.3763	0.4353	0.5863	0.5782	0.3532	0.3203	0.8439	0.3524	0.3203	0.8154	0.8646	0.8646	0.8646	0.4298	0.3958	0.3103	0.2828	0.8499	0.8374	0.8646	0.8473	0.8154	0.8154	0.7981	0.7981	0.5455	0.5218	0.5134	0.8426	0.1501	0.1907	0.1501	0.1907	0.1501	0.1501	0.5252	0.5079	0.1876	0.2097	0.8266
YSD99.2	0.8227	0.8396	0.7957	0.8564	0.8564	0.8344	0.8219	0.8054	0.8439	0.4085	0.4271	0.6184	0.5926	0.3853	0.3524	0.8439	0.3846	0.3524	0.8417	0.8646	0.8646	0.8646	0.4619	0.4279	0.3424	0.3149	0.8636	0.8636	0.8646	0.8646	0.8417	0.8417	0.8244	0.8244	0.5134	0.554	0.5455	0.8426	0.1822	0.2228	0.1822	0.2228	0.1822	0.1822	0.5252	0.5252	0.2197	0.1775	0.8439
YSD99.4	0.8227	0.8396	0.7957	0.8564	0.8564	0.8344	0.8219	0.8054	0.8439	0.4085	0.4271	0.6184	0.5926	0.3853	0.3524	0.8439	0.3846	0.3524	0.8417	0.8646	0.8646	0.8646	0.4619	0.4279	0.3424	0.3149	0.8636	0.8636	0.8646	0.8646	0.8417	0.8417	0.8244	0.8244	0.5134	0.554	0.5455	0.8426	0.1822	0.2228	0.1822	0.2228	0.1822	0.1822	0.5252	0.5252	0.2197	0.1775	0.8439
YSD99.7	0.784	0.8134	0.7957	0.8564	0.8564	0.8344	0.8219	0.7667	0.8439	0.4169	0.4759	0.6029	0.6188	0.3938	0.3609	0.8439	0.3931	0.3609	0.8154	0.8646	0.8646	0.8646	0.4704	0.4364	0.3509	0.3234	0.8499	0.8374	0.8646	0.8473	0.8154	0.8154	0.7981	0.7981	0.5861	0.5624	0.554	0.8426	0.1907	0.2313	0.1907	0.2313	0.1907	0.1907	0.5252	0.5079	0.2282	0.2503	0.8266
YSD99.8	0.7964	0.8134	0.7957	0.8564	0.8564	0.8344	0.8219	0.7791	0.8439	0.3763	0.4353	0.5863	0.5782	0.3532	0.3578	0.8439	0.39	0.3578	0.8154	0.8646	0.8646	0.8646	0.4673	0.3958	0.3478	0.3203	0.8499	0.8374	0.8646	0.8473	0.8154	0.8154	0.7981	0.7981	0.5455	0.5218	0.5134	0.8426	0.1876	0.1907	0.1876	0.1907	0.1876	0.1876	0.5627	0.5454	0.1876	0.231	0.8266
S1	0.7875	0.8659	0.8659	0.8659	0.8659	0.9003	0.797	0.8	0.797	0.883	0.8856	0.8657	0.8574	0.8683	0.8683	0.8253	0.8683	0.8683	0.7407	0.6388	0.6388	0.6512	0.851	0.851	0.8683	0.8683	0.7102	0.7187	0.6388	0.6326	0.7187	0.7187	0.7187	0.7187	0.7689	0.7516	0.7516	0.6375	0.8683	0.861	0.8683	0.883	0.8683	0.8683	0.7244	0.6792	0.8683	0.883	0.5906
S20	0.8011	0.7871	0.7957	0.8564	0.8564	0.8344	0.7819	0.81	0.8039	0.4573	0.4806	0.6728	0.5912	0.4399	0.4643	0.8177	0.4607	0.4643	0.8227	0.8383	0.8383	0.8383	0.5125	0.429	0.4542	0.4268	0.8319	0.8374	0.8383	0.8217	0.8227	0.8227	0.8054	0.8054	0.6563	0.6317	0.6419	0.8266	0.4596	0.4627	0.4596	0.4627	0.4596	0.4596	0.6727	0.6561	0.4221	0.4853	0.8355
S25	0.7964	0.7871	0.7914	0.8564	0.8564	0.8564	0.8258	0.8054	0.8478	0.3829	0.4302	0.6125	0.4975	0.3655	0.3547	0.8439	0.3435	0.3547	0.8201	0.8646	0.8646	0.8646	0.4255	0.328	0.3608	0.3334	0.8499	0.8374	0.8646	0.8473	0.8201	0.8201	0.8028	0.8028	0.5966	0.552	0.5645	0.8508	0.3911	0.3942	0.3911	0.3942	0.3911	0.3911	0.7085	0.6912	0.3536	0.4345	0.861
S3	0.7751	0.8659	0.9003	0.8659	0.8659	0.9003	0.7564	0.7875	0.7564	0.883	0.8856	0.8568	0.8574	0.8683	0.8683	0.8253	0.8683	0.8683	0.7	0.6359	0.6359	0.6483	0.851	0.851	0.8683	0.8683	0.6916	0.7	0.6359	0.5857	0.7	0.7	0.7	0.7	0.7564	0.7391	0.7391	0.5953	0.8683	0.861	0.8683	0.883	0.8683	0.8683	0.6838	0.6386	0.8683	0.883	0.5094
S33f	0.778	0.9003	0.8659	0.8659	0.8659	0.8659	0.8439	0.7951	0.8783	0.8002	0.7935	0.7515	0.7591	0.7834	0.7601	0.8396	0.7555	0.7601	0.8095	0.8659	0.8659	0.8659	0.7601	0.781	0.789	0.7719	0.8292	0.8292	0.8659	0.8659	0.8292	0.8292	0.8292	0.8292	0.7695	0.7738	0.7695	0.8541	0.7834	0.7762	0.7834	0.7981	0.7834	0.7834	0.8683	0.8683	0.7834	0.7808	0.8659
S34	0.7938	0.7871	0.8177	0.8783	0.8783	0.8564	0.8301	0.8028	0.8521	0.3392	0.4478	0.6056	0.5506	0.3172	0.3868	0.8659	0.3756	0.3868	0.8331	0.8603	0.8603	0.8603	0.453	0.3601	0.3768	0.3493	0.8456	0.8331	0.8603	0.843	0.8331	0.8331	0.8158	0.8158	0.6061	0.5593	0.574	0.843	0.3922	0.4011	0.3922	0.4011	0.3922	0.3922	0.6923	0.675	0.3709	0.4368	0.8568
S38	0.7608	0.7996	0.8109	0.8344	0.8344	0.8151	0.7803	0.7698	0.8023	0.4526	0.4953	0.5206	0.5383	0.4352	0.403	0.8564	0.3919	0.403	0.7938	0.8473	0.8473	0.8473	0.4905	0.3977	0.4305	0.403	0.8236	0.8111	0.8473	0.83	0.7938	0.7938	0.7765	0.7765	0.6287	0.5841	0.5966	0.8335	0.4607	0.4638	0.4607	0.4638	0.4607	0.4607	0.7198	0.7025	0.4232	0.5041	0.8348
S42	0.7528	0.9003	0.8396	0.8052	0.8052	0.7708	0.779	0.7653	0.8134	0.682	0.6311	0.3965	0.6368	0.679	0.6594	0.8741	0.6272	0.6594	0.8312	0.883	0.883	0.883	0.702	0.658	0.6962	0.6791	0.8568	0.8568	0.883	0.883	0.8568	0.8568	0.8568	0.8568	0.7484	0.7326	0.7484	0.883	0.6935	0.6879	0.6935	0.6879	0.6935	0.6935	0.8047	0.8047	0.679	0.6914	0.8741
S44	0.7624	0.8052	0.8177	0.8783	0.8783	0.8521	0.7039	0.803	0.7384	0.5605	0.5985	0.7078	0.6632	0.5706	0.5384	0.8439	0.5338	0.5384	0.8128	0.8521	0.8521	0.8521	0.5369	0.47	0.5555	0.5384	0.8426	0.8301	0.8521	0.8348	0.8128	0.8128	0.8128	0.8128	0.7873	0.7426	0.7551	0.8646	0.5961	0.5992	0.5961	0.5992	0.5961	0.5961	0.7229	0.7056	0.5586	0.6395	0.861
[truncated: 70 more columns]
