# Supplementary material for: Exploring Microbial Diversity and Yeast Typing in Traditional Sourdoughs from Villaurbana (Sardinia, Italy) Using an Integrated Approach
Source: Foods. 2026 Jun 29;15(13):2307. doi: 10.3390/foods15132307 (PMC13361756; doi:10.3390/foods15132307)
Supplement: Supplementary file 1 [file foods-15-02307-s001.zip › Supplementary Table S14_Allele Table T.delbrueckii.xlsx]

## Sheet: ControlSheet
	mCode	sep	yLow	yUp			Ribbon pointer
	2	1	0	9999			0

## Sheet: Foglio2
Strain	TD1A	TD1B	TD1C	TD2A	TD4A	TD5A	TD6A	TD7A	TD8B	TD8C	Total
CLIB1113	174	99	324	262	227	114	279	234	244	311	2268
CLIB1135	171	111	330	238	169	114	270	234	283	287	2207
CLIB1136	174	111	330	238	169	114	273	234	268	287	2198
CLIB1137	171	109		235	195	106	273	234	244	326	1893
CLIB1138	171	109		235	194	106	273	234	467	607	2396
CLIB230	177	125	336	253	191	126	291	234	304	266	2303
CLIB503	177	111	330	247	165	106	282	232	241	278	2169
CLIB737	174	129	330	268	175	110	279	234	268	275	2242
CLIB740	148	131	330	259	165	110	279	234	307	275	2238
CLIB903	174	121	333	262	167	112	279	234	286	287	2255
CLIB905	174	113	336	235	171	112	279	234	217	287	2158
CLIB906	177	119	327	238	179	114	270	234	244	269	2171
TDS6-64	174	111	333	238	165	118	270	234	244	323	2210
TDV7-17	174	111	327	238	179	114	273	234	244	311	2205
TDV7-32	171	111	330	238	171	114	270	234	244	320	2203
TDV7-34	198	113	330	238	171	112	270	234	244	320	2230
TDV7-38	174	113	333	238	171	116	270	234	223	338	2210
TDV7-39	174	111	327	238	179	114	273	234	244	311	2205
TDV7-42	177	117	333	238	165	110	270	234	244	311	2199
TDV7-68	180	115	261	241	171	98	270	296	259	296	2187
TDV7-71	174	109	333	238	165	114	270	234	244	305	2186
TDV7-9	174	113	333	238	165	110	270	234	244	299	2180
TDV8-34	174	113	336	235	165	110	270	234	244	272	2153
TDV8-55	174	113	336	235	165	110	270	234	244	323	2204
TDV8-72	174	119	339	235	195	110	279	234	244	323	2252
TDV8-92	174	119	336	235	167	110	279	234	244	323	2221
YSD106.10	171	119	333	250	194	118	282	234	253	291	2245
YSD106.11	171	119	333	250	194	118	282	234	253	291	2245
YSD106.12	171	119	333	250	194	118	282	234	253	291	2245
YSD106.13	171	119	333	250	194	118	282	234	253	291	2245
YSD106.14	171	119	333	250	194	118	282	234	253	291	2245
YSD106.5	171	119	333	250	194	118	282	234	253	291	2245
YSD106.6	171	119	333	250	194	118	282	234	253	291	2245
YSD106.7	171	119	333	250	194	118	282	234	253	294	2248
YSD106.8	171	119	333	250	194	118	282	234	253	291	2245
YSD106.9	171	119	333	250	194	118	282	234	253	291	2245
YSD97.1	174	119	339	250	197	120	285	234	304	273	2295
YSD97.10	174	119	339	250	197	120	285	234	304	273	2295
YSD97.2	174	119	339	250	197	120	285	234	304	273	2295
YSD97.3	174	119	339	250	197	120	285	234	304	273	2295
YSD97.4	174	119	339	250	197	120	285	234	304	273	2295
YSD97.5	174	119	339	250	197	120	285	234	304	273	2295
YSD97.6	174	119	339	250	197	120	285	234	304	273	2295
YSD97.7	174	119	339	250	197	120	285	234	304	273	2295
YSD97.8	174	119	339	250	197	120	285	234	304	273	2295
YSD97.9	174	119	339	250	197	120	285	234	304	273	2295
Total	7978	5356	14613	11293	8471	5284	12801	10824	12353	13773	102746
