# Supplementary material for: Exploring Microbial Diversity and Yeast Typing in Traditional Sourdoughs from Villaurbana (Sardinia, Italy) Using an Integrated Approach
Source: Foods. 2026 Jun 29;15(13):2307. doi: 10.3390/foods15132307 (PMC13361756; doi:10.3390/foods15132307)
Supplement: Supplementary file 1 [file foods-15-02307-s001.zip › Supplementary Table S15_Dcmatrix_ Tdelbrueckii.txt]

46
* CLIB1113
  CLIB1135 0.7203
  CLIB1136 0.6302 0.2701
  CLIB1137 0.7203 0.7203 0.7203
  CLIB1138 0.7277 0.7203 0.7203 0.3188
   CLIB230 0.8103 0.8103 0.8103 0.8103 0.8103
   CLIB503 0.9003 0.7203 0.7203 0.8103 0.8103 0.8103
   CLIB737 0.6302 0.7203 0.5402 0.8103 0.8103 0.8103 0.8103
   CLIB740 0.7203 0.7203 0.7203 0.8103 0.8103 0.8103 0.7203 0.4502
   CLIB903 0.5402 0.7203 0.6302 0.8103 0.8103 0.8103 0.9003 0.6302 0.7203
   CLIB905 0.6302 0.7203 0.6302 0.7203 0.7203 0.7203 0.9003 0.6302 0.7203 0.4502
   CLIB906 0.6302 0.5402 0.6302 0.7203 0.7690 0.7203 0.8103 0.8103 0.8103 0.8103 0.8103
   TDS6-64 0.6302 0.5402 0.5402 0.7203 0.7690 0.8103 0.7203 0.7203 0.7203 0.6302 0.7203 0.5402
   TDV7-17 0.4502 0.5402 0.3601 0.6302 0.6376 0.8103 0.8103 0.7203 0.8103 0.7203 0.7203 0.3601 0.4502
   TDV7-32 0.6302 0.2701 0.4502 0.6302 0.6789 0.8103 0.7203 0.7203 0.7203 0.8103 0.7203 0.4502 0.4502 0.4502
   TDV7-34 0.7203 0.5402 0.6302 0.7203 0.7690 0.8103 0.8103 0.7203 0.7203 0.7203 0.5402 0.5402 0.5402 0.6302 0.2701
   TDV7-38 0.7203 0.6302 0.6302 0.8103 0.7690 0.8103 0.9003 0.7203 0.8103 0.6302 0.5402 0.6302 0.4502 0.6302 0.5402 0.4502
   TDV7-39 0.4502 0.5402 0.3601 0.6302 0.6376 0.8103 0.8103 0.7203 0.8103 0.7203 0.7203 0.3601 0.4502 0.0000 0.4502 0.6302 0.6302
   TDV7-42 0.6302 0.6302 0.7203 0.7203 0.7277 0.7203 0.7203 0.7203 0.6302 0.7203 0.8103 0.4502 0.3601 0.5402 0.5402 0.5402 0.5402 0.5402
   TDV7-68 0.9003 0.8103 0.9003 0.9003 0.8590 0.9003 0.9003 0.9003 0.9003 0.9003 0.8103 0.8103 0.8103 0.9003 0.7203 0.7203 0.7203 0.9003 0.8103
   TDV7-71 0.5402 0.5402 0.5402 0.6302 0.6789 0.8103 0.8103 0.7203 0.7203 0.6302 0.7203 0.4502 0.2701 0.4502 0.4502 0.5402 0.4502 0.4502 0.3601 0.8103
    TDV7-9 0.6302 0.6302 0.6302 0.7203 0.7690 0.8103 0.8103 0.6302 0.6302 0.6302 0.6302 0.5402 0.2701 0.5402 0.5402 0.4502 0.3601 0.5402 0.2701 0.8103 0.2701
   TDV8-34 0.6302 0.7203 0.7203 0.6302 0.6789 0.7203 0.8103 0.6302 0.6302 0.7203 0.4502 0.6302 0.4502 0.6302 0.6302 0.5402 0.5402 0.6302 0.4502 0.8103 0.4502 0.2701
   TDV8-55 0.6302 0.7203 0.7203 0.6302 0.6789 0.7203 0.8103 0.6302 0.6302 0.7203 0.4502 0.6302 0.3601 0.6302 0.6302 0.5402 0.5402 0.6302 0.4502 0.8103 0.4502 0.2701 0.0900
   TDV8-72 0.5402 0.8103 0.7203 0.5402 0.6789 0.8103 0.9003 0.5402 0.6302 0.6302 0.5402 0.6302 0.5402 0.6302 0.7203 0.7203 0.7203 0.6302 0.6302 0.9003 0.6302 0.5402 0.4502 0.3601
   TDV8-92 0.5402 0.8103 0.7203 0.6302 0.6789 0.7203 0.9003 0.5402 0.6302 0.5402 0.4502 0.6302 0.5402 0.6302 0.7203 0.7203 0.7203 0.6302 0.6302 0.9003 0.6302 0.5402 0.3601 0.2701 0.1801
 YSD106.10 0.8103 0.7203 0.8103 0.7203 0.6302 0.8103 0.8103 0.8103 0.8103 0.7203 0.8103 0.7203 0.6302 0.8103 0.7203 0.8103 0.7203 0.8103 0.7203 0.9003 0.7203 0.7203 0.8103 0.8103 0.7203 0.7203
 YSD106.11 0.8103 0.7203 0.8103 0.7203 0.6302 0.8103 0.8103 0.8103 0.8103 0.7203 0.8103 0.7203 0.6302 0.8103 0.7203 0.8103 0.7203 0.8103 0.7203 0.9003 0.7203 0.7203 0.8103 0.8103 0.7203 0.7203 0.0000
 YSD106.12 0.8103 0.7203 0.8103 0.7203 0.6302 0.8103 0.8103 0.8103 0.8103 0.7203 0.8103 0.7203 0.6302 0.8103 0.7203 0.8103 0.7203 0.8103 0.7203 0.9003 0.7203 0.7203 0.8103 0.8103 0.7203 0.7203 0.0000 0.0000
 YSD106.13 0.8103 0.7203 0.8103 0.7203 0.6302 0.8103 0.8103 0.8103 0.8103 0.7203 0.8103 0.7203 0.6302 0.8103 0.7203 0.8103 0.7203 0.8103 0.7203 0.9003 0.7203 0.7203 0.8103 0.8103 0.7203 0.7203 0.0000 0.0000 0.0000
 YSD106.14 0.8103 0.7203 0.8103 0.7203 0.6302 0.8103 0.8103 0.8103 0.8103 0.7203 0.8103 0.7203 0.6302 0.8103 0.7203 0.8103 0.7203 0.8103 0.7203 0.9003 0.7203 0.7203 0.8103 0.8103 0.7203 0.7203 0.0000 0.0000 0.0000 0.0000
  YSD106.5 0.8103 0.7203 0.8103 0.7203 0.6302 0.8103 0.8103 0.8103 0.8103 0.7203 0.8103 0.7203 0.6302 0.8103 0.7203 0.8103 0.7203 0.8103 0.7203 0.9003 0.7203 0.7203 0.8103 0.8103 0.7203 0.7203 0.0000 0.0000 0.0000 0.0000 0.0000
  YSD106.6 0.8103 0.7203 0.8103 0.7203 0.6302 0.8103 0.8103 0.8103 0.8103 0.7203 0.8103 0.7203 0.6302 0.8103 0.7203 0.8103 0.7203 0.8103 0.7203 0.9003 0.7203 0.7203 0.8103 0.8103 0.7203 0.7203 0.0000 0.0000 0.0000 0.0000 0.0000 0.0000
  YSD106.7 0.8103 0.7203 0.8103 0.7203 0.6302 0.8103 0.8103 0.8103 0.8103 0.7203 0.8103 0.7203 0.6302 0.8103 0.7203 0.8103 0.7203 0.8103 0.7203 0.9003 0.7203 0.7203 0.8103 0.8103 0.7203 0.7203 0.0000 0.0000 0.0000 0.0000 0.0000 0.0000 0.0000
  YSD106.8 0.8103 0.7203 0.8103 0.7203 0.6302 0.8103 0.8103 0.8103 0.8103 0.7203 0.8103 0.7203 0.6302 0.8103 0.7203 0.8103 0.7203 0.8103 0.7203 0.9003 0.7203 0.7203 0.8103 0.8103 0.7203 0.7203 0.0000 0.0000 0.0000 0.0000 0.0000 0.0000 0.0000 0.0000
  YSD106.9 0.8103 0.7203 0.8103 0.7203 0.6302 0.8103 0.8103 0.8103 0.8103 0.7203 0.8103 0.7203 0.6302 0.8103 0.7203 0.8103 0.7203 0.8103 0.7203 0.9003 0.7203 0.7203 0.8103 0.8103 0.7203 0.7203 0.0000 0.0000 0.0000 0.0000 0.0000 0.0000 0.0000 0.0000 0.0000
   YSD97.1 0.7203 0.8103 0.7203 0.8103 0.8103 0.7203 0.9003 0.7203 0.8103 0.7203 0.7203 0.7203 0.7203 0.7203 0.8103 0.8103 0.7203 0.7203 0.8103 0.9003 0.7203 0.7203 0.7203 0.7203 0.5402 0.6302 0.6302 0.6302 0.6302 0.6302 0.6302 0.6302 0.6302 0.6302 0.6302 0.6302
  YSD97.10 0.7203 0.8103 0.7203 0.8103 0.8103 0.7203 0.9003 0.7203 0.8103 0.7203 0.7203 0.7203 0.7203 0.7203 0.8103 0.8103 0.7203 0.7203 0.8103 0.9003 0.7203 0.7203 0.7203 0.7203 0.5402 0.6302 0.6302 0.6302 0.6302 0.6302 0.6302 0.6302 0.6302 0.6302 0.6302 0.6302 0.0000
   YSD97.2 0.7203 0.8103 0.7203 0.8103 0.8103 0.7203 0.9003 0.7203 0.8103 0.7203 0.7203 0.7203 0.7203 0.7203 0.8103 0.8103 0.7203 0.7203 0.8103 0.9003 0.7203 0.7203 0.7203 0.7203 0.5402 0.6302 0.6302 0.6302 0.6302 0.6302 0.6302 0.6302 0.6302 0.6302 0.6302 0.6302 0.0000 0.0000
   YSD97.3 0.7203 0.8103 0.7203 0.8103 0.8103 0.7203 0.9003 0.7203 0.8103 0.7203 0.7203 0.7203 0.7203 0.7203 0.8103 0.8103 0.7203 0.7203 0.8103 0.9003 0.7203 0.7203 0.7203 0.7203 0.5402 0.6302 0.6302 0.6302 0.6302 0.6302 0.6302 0.6302 0.6302 0.6302 0.6302 0.6302 0.0000 0.0000 0.0000
   YSD97.4 0.7203 0.8103 0.7203 0.8103 0.8103 0.7203 0.9003 0.7203 0.8103 0.7203 0.7203 0.7203 0.7203 0.7203 0.8103 0.8103 0.7203 0.7203 0.8103 0.9003 0.7203 0.7203 0.7203 0.7203 0.5402 0.6302 0.6302 0.6302 0.6302 0.6302 0.6302 0.6302 0.6302 0.6302 0.6302 0.6302 0.0000 0.0000 0.0000 0.0000
   YSD97.5 0.7203 0.8103 0.7203 0.8103 0.8103 0.7203 0.9003 0.7203 0.8103 0.7203 0.7203 0.7203 0.7203 0.7203 0.8103 0.8103 0.7203 0.7203 0.8103 0.9003 0.7203 0.7203 0.7203 0.7203 0.5402 0.6302 0.6302 0.6302 0.6302 0.6302 0.6302 0.6302 0.6302 0.6302 0.6302 0.6302 0.0000 0.0000 0.0000 0.0000 0.0000
   YSD97.6 0.7203 0.8103 0.7203 0.8103 0.8103 0.7203 0.9003 0.7203 0.8103 0.7203 0.7203 0.7203 0.7203 0.7203 0.8103 0.8103 0.7203 0.7203 0.8103 0.9003 0.7203 0.7203 0.7203 0.7203 0.5402 0.6302 0.6302 0.6302 0.6302 0.6302 0.6302 0.6302 0.6302 0.6302 0.6302 0.6302 0.0000 0.0000 0.0000 0.0000 0.0000 0.0000
   YSD97.7 0.7203 0.8103 0.7203 0.8103 0.8103 0.7203 0.9003 0.7203 0.8103 0.7203 0.7203 0.7203 0.7203 0.7203 0.8103 0.8103 0.7203 0.7203 0.8103 0.9003 0.7203 0.7203 0.7203 0.7203 0.5402 0.6302 0.6302 0.6302 0.6302 0.6302 0.6302 0.6302 0.6302 0.6302 0.6302 0.6302 0.0000 0.0000 0.0000 0.0000 0.0000 0.0000 0.0000
   YSD97.8 0.7203 0.8103 0.7203 0.8103 0.8103 0.7203 0.9003 0.7203 0.8103 0.7203 0.7203 0.7203 0.7203 0.7203 0.8103 0.8103 0.7203 0.7203 0.8103 0.9003 0.7203 0.7203 0.7203 0.7203 0.5402 0.6302 0.6302 0.6302 0.6302 0.6302 0.6302 0.6302 0.6302 0.6302 0.6302 0.6302 0.0000 0.0000 0.0000 0.0000 0.0000 0.0000 0.0000 0.0000
   YSD97.9 0.7203 0.8103 0.7203 0.8103 0.8103 0.7203 0.9003 0.7203 0.8103 0.7203 0.7203 0.7203 0.7203 0.7203 0.8103 0.8103 0.7203 0.7203 0.8103 0.9003 0.7203 0.7203 0.7203 0.7203 0.5402 0.6302 0.6302 0.6302 0.6302 0.6302 0.6302 0.6302 0.6302 0.6302 0.6302 0.6302 0.0000 0.0000 0.0000 0.0000 0.0000 0.0000 0.0000 0.0000 0.0000
   
