# Supplementary material for: Exploring Microbial Diversity and Yeast Typing in Traditional Sourdoughs from Villaurbana (Sardinia, Italy) Using an Integrated Approach
Source: Foods. 2026 Jun 29;15(13):2307. doi: 10.3390/foods15132307 (PMC13361756; doi:10.3390/foods15132307)
Supplement: Supplementary file 1 [file foods-15-02307-s001.zip › Supplementary Table S1_ ASV_Table_16S.txt]

Feature ID	B15A	B42A	B42B	BSD96A	BSD96B	BSD97A	BSD97B	BSD99A	BSD99B	BSD101A	BSD101B	BSD103A	BSD103B	BSD104A	BSD104B	BSD105A	BSD105B	BSD106A	BSD106B	BSD107A	BSD107B	BSD108A	BSD108B	BSD109A	BSD109B	B15B	Kingdom	Phylum	Class	Order	Family	Genus	Species
seq1	25073	50026	45646	53344	52621	48513	51233	59742	42059	40328	31137	29183	27252	52368	49458	49460	49778	40812	41033	57469	46769	47782	45429	45644	48326	35133	d__Bacteria	p__Bacillota_I	c__Bacilli_A	o__Lactobacillales	f__Lactobacillaceae	g__Fructilactobacillus	s__sanfranciscensis
seq2	0	11081	10697	4961	5333	10067	10505	7986	5590	0	0	4794	4767	3769	6023	7080	8062	8576	8235	13851	11172	11238	10896	6068	6466	0	d__Bacteria	p__Bacillota_I	c__Bacilli_A	o__Lactobacillales	f__Lactobacillaceae	g__Fructilactobacillus
seq4	0	0	0	323	323	4327	4528	306	175	282	190	1195	1124	0	0	0	0	2679	2772	0	0	4021	3682	379	399	0	d__Bacteria	p__Bacillota_I	c__Bacilli_A	o__Lactobacillales	f__Lactobacillaceae	g__Fructilactobacillus
seq5	5195	0	0	0	0	0	0	0	0	3853	2464	0	0	0	0	0	0	0	0	0	0	0	0	0	0	6857	d__Bacteria	p__Bacillota_I	c__Bacilli_A	o__Lactobacillales	f__Lactobacillaceae	g__Fructilactobacillus
seq6	0	976	882	0	0	0	0	583	394	0	0	0	131	1387	1061	1110	895	0	0	0	0	0	0	2973	3103	0	d__Bacteria	p__Bacillota_I	c__Bacilli_A	o__Lactobacillales	f__Lactobacillaceae	g__Fructilactobacillus
seq7	5676	0	0	0	0	0	0	0	0	0	0	0	0	0	0	0	0	0	0	0	0	0	0	0	0	7715	d__Bacteria	p__Bacillota_I	c__Bacilli_A	o__Lactobacillales	f__Lactobacillaceae	g__Fructilactobacillus
seq8	0	1080	975	0	0	0	0	0	0	0	0	0	0	3672	2688	857	732	0	0	1497	1192	0	0	0	0	0	d__Bacteria	p__Bacillota_I	c__Bacilli_A	o__Lactobacillales	f__Lactobacillaceae	g__Fructilactobacillus
seq9	0	0	0	0	0	0	0	0	0	5870	4611	0	0	0	0	0	0	0	0	0	0	0	0	0	0	0	d__Bacteria	p__Bacillota_I	c__Bacilli_A	o__Lactobacillales	f__Lactobacillaceae	g__Fructilactobacillus
seq10	0	0	0	0	0	0	0	0	0	5524	4207	0	0	0	0	0	0	0	0	0	0	0	0	0	0	0	d__Bacteria	p__Bacillota_I	c__Bacilli_A	o__Lactobacillales	f__Lactobacillaceae	g__Fructilactobacillus
seq11	3776	0	0	0	0	0	0	0	0	0	0	0	0	0	0	0	0	0	0	0	0	0	0	0	0	5378	d__Bacteria	p__Bacillota_I	c__Bacilli_A	o__Lactobacillales	f__Lactobacillaceae	g__Fructilactobacillus
seq13	0	0	0	0	0	0	0	0	0	3878	2691	0	0	0	0	0	0	0	0	0	0	0	0	0	0	0	d__Bacteria	p__Bacillota_I	c__Bacilli_A	o__Lactobacillales	f__Lactobacillaceae	g__Fructilactobacillus
seq14	3299	0	0	0	0	0	0	0	0	0	0	0	0	0	0	0	0	0	0	0	0	0	0	0	0	775	d__Bacteria	p__Bacillota_I	c__Bacilli_A	o__Lactobacillales	f__Lactobacillaceae	g__Companilactobacillus
seq15	0	0	0	0	0	0	0	331	202	0	0	1476	1292	0	0	0	0	0	0	0	0	0	0	0	0	0	d__Bacteria	p__Bacillota_I	c__Bacilli_A	o__Lactobacillales	f__Lactobacillaceae	g__Fructilactobacillus
seq16	0	453	400	0	0	0	0	0	0	0	0	0	0	661	452	716	603	0	0	0	0	0	0	0	0	0	d__Bacteria	p__Bacillota_I	c__Bacilli_A	o__Lactobacillales	f__Lactobacillaceae	g__Fructilactobacillus
seq17	0	0	0	0	0	0	0	0	0	1867	1360	0	0	0	0	0	0	0	0	0	0	0	0	0	0	0	d__Bacteria	p__Bacillota_I	c__Bacilli_A	o__Lactobacillales	f__Lactobacillaceae	g__Fructilactobacillus
seq18	1221	0	0	0	0	0	0	0	0	0	0	0	0	10	20	0	0	0	0	0	0	0	0	0	0	1412	d__Bacteria	p__Pseudomonadota	c__Alphaproteobacteria	o__Acetobacterales	f__Acetobacteraceae	g__Acetobacter
seq19	0	0	0	0	0	0	0	0	0	0	0	0	0	0	0	705	750	0	0	419	383	0	0	0	0	0	d__Bacteria	p__Bacillota_I	c__Bacilli_A	o__Lactobacillales	f__Lactobacillaceae	g__Fructilactobacillus
seq20	0	0	0	0	0	0	0	0	0	0	0	0	0	0	0	439	570	0	0	397	314	0	0	0	0	0	d__Bacteria	p__Bacillota_I	c__Bacilli_A	o__Lactobacillales	f__Lactobacillaceae	g__Fructilactobacillus
seq21	0	0	0	0	0	0	0	0	0	0	0	0	0	0	0	0	0	804	806	0	0	0	0	0	0	0	d__Bacteria	p__Bacillota_I	c__Bacilli_A	o__Lactobacillales	f__Lactobacillaceae	g__Fructilactobacillus
seq22	252	0	0	0	0	0	0	0	0	0	0	0	0	0	0	0	0	0	0	0	0	0	0	0	0	192	d__Bacteria	p__Pseudomonadota	c__Alphaproteobacteria	o__Acetobacterales	f__Acetobacteraceae	g__Acetobacter
seq23	0	0	0	0	0	0	0	0	0	0	0	0	0	0	0	0	0	72	88	0	0	0	0	0	0	0	d__Bacteria	p__Bacillota_I	c__Bacilli_A	o__Lactobacillales	f__Lactobacillaceae	g__Fructilactobacillus
seq24	0	0	0	0	0	0	0	0	0	0	0	0	0	0	0	0	0	0	0	0	0	56	68	0	0	0	d__Bacteria	p__Bacillota_I	c__Bacilli_A	o__Lactobacillales	f__Lactobacillaceae	g__Pediococcus	s__pentosaceus
seq26	0	0	0	0	0	0	0	0	0	0	0	0	0	0	0	0	0	0	0	0	0	0	0	55	61	0	d__Bacteria	p__Bacillota_I	c__Bacilli_A	o__Lactobacillales	f__Lactobacillaceae	g__Fructilactobacillus
seq27	20	49	0	0	0	0	22	0	0	0	0	0	0	0	0	0	0	0	0	0	0	22	0	0	0	0	d__Bacteria	p__Bacillota_I	c__Bacilli_A	o__Lactobacillales	f__Lactobacillaceae	g__Fructilactobacillus
seq30	24	0	0	0	0	6	0	5	8	0	6	0	0	0	0	0	0	0	11	0	0	0	0	3	0	24	d__Bacteria	p__Bacillota_I	c__Bacilli_A	o__Lactobacillales	f__Lactobacillaceae	g__Lactiplantibacillus
seq36	17	0	0	7	6	0	0	4	0	0	0	0	6	0	0	0	0	0	0	10	0	0	0	0	0	9	d__Bacteria	p__Pseudomonadota	c__Gammaproteobacteria	o__Enterobacterales_737866	f__Enterobacteriaceae_A_680892	g__Pantoea_680069
seq42	0	0	0	0	0	0	2	0	0	0	0	0	5	0	0	5	3	0	0	4	3	5	0	6	0	0	d__Bacteria	p__Bacillota_I	c__Bacilli_A	o__Lactobacillales	f__Lactobacillaceae	g__Lacticaseibacillus
seq52	12	0	0	0	0	0	0	0	0	0	0	0	0	5	4	0	0	0	0	0	0	0	0	0	0	3	d__Bacteria	p__Bacillota_I	c__Bacilli_A	o__Lactobacillales	f__Lactobacillaceae	g__Levilactobacillus	s__brevis
seq55	0	0	0	5	0	8	0	0	0	0	0	0	2	0	0	0	0	0	0	3	2	0	0	0	0	0	d__Bacteria	p__Bacillota_I	c__Bacilli_A	o__Lactobacillales	f__Lactobacillaceae	g__Limosilactobacillus	s__fermentum
seq56	0	10	0	0	0	0	7	0	0	0	0	0	1	0	0	0	0	0	0	0	0	0	0	0	0	0	d__Bacteria	p__Pseudomonadota	c__Gammaproteobacteria	o__Enterobacterales_737866	f__Enterobacteriaceae_A_680892	g__Erwinia_680883
seq63	0	0	0	0	0	0	0	0	0	0	0	13	0	0	0	0	0	0	0	0	0	0	0	0	0	0	d__Bacteria	p__Pseudomonadota	c__Gammaproteobacteria	o__Enterobacterales_737866	f__Enterobacteriaceae_A_680892	g__Pantoea_680069
seq70	0	0	0	0	0	0	0	0	0	0	0	0	0	0	0	0	0	0	0	0	0	0	0	0	0	9	d__Bacteria	p__Bacillota_I	c__Bacilli_A	o__Lactobacillales	f__Lactobacillaceae	g__Fructilactobacillus
seq78	0	0	0	0	0	0	0	6	0	0	0	0	0	0	0	0	0	0	0	0	0	0	0	0	0	0	d__Bacteria	p__Bacillota_I	c__Bacilli_A	o__Lactobacillales	f__Lactobacillaceae	g__Fructilactobacillus
seq80	0	0	0	0	0	0	0	0	0	0	0	0	0	0	0	0	0	0	0	0	6	0	0	0	0	0	d__Bacteria	p__Pseudomonadota	c__Gammaproteobacteria	o__Enterobacterales_737866	f__Enterobacteriaceae_A_680892	g__Pantoea_680069
seq81	0	0	0	0	0	0	0	0	0	0	0	0	0	0	0	0	0	0	0	0	0	0	0	0	6	0	d__Bacteria	p__Bacillota_I	c__Bacilli_A	o__Lactobacillales	f__Lactobacillaceae	g__Fructilactobacillus
seq85	0	0	0	5	0	0	0	0	0	0	0	0	0	0	0	0	0	0	0	0	0	0	0	0	0	0	d__Bacteria	p__Bacillota_I	c__Bacilli_A	o__Lactobacillales	f__Lactobacillaceae	g__Levilactobacillus
seq86	0	0	0	0	2	0	0	0	0	0	0	0	0	0	0	0	0	3	0	0	0	0	0	0	0	0	d__Bacteria	p__Bacillota_I	c__Bacilli_A	o__Lactobacillales	f__Lactobacillaceae	g__Pediococcus	s__parvulus
seq88	0	0	0	0	0	0	0	0	0	0	0	0	0	0	0	0	0	0	0	0	0	0	0	0	0	5	d__Bacteria	p__Pseudomonadota	c__Alphaproteobacteria	o__Acetobacterales	f__Acetobacteraceae	g__Nguyenibacter
seq91	0	0	4	0	0	0	0	0	0	0	0	0	0	0	0	0	0	0	0	0	0	0	0	0	0	0	d__Bacteria	p__Pseudomonadota	c__Gammaproteobacteria	o__Enterobacterales_737866	f__Enterobacteriaceae_A_680892	g__Pantoea_680069
seq97	0	0	0	0	0	0	0	0	0	0	0	0	0	0	0	0	0	0	0	0	0	0	4	0	0	0	d__Bacteria	p__Pseudomonadota	c__Gammaproteobacteria	o__Burkholderiales	f__Burkholderiaceae_A_595421	g__Massilia_573211	s__aurea
seq98	0	0	0	0	0	0	0	0	0	0	0	0	0	0	0	0	0	0	0	0	0	0	0	0	4	0	d__Bacteria	p__Pseudomonadota	c__Gammaproteobacteria	o__Enterobacterales_737866	f__Enterobacteriaceae_A_680892	g__Pantoea_680069
seq100	0	3	0	0	0	0	0	0	0	0	0	0	0	0	0	0	0	0	0	0	0	0	0	0	0	0	d__Bacteria	p__Bacillota_A_368345	c__Clostridia_258483	o__Oscillospirales	f__Oscillospiraceae_88309	g__Vescimonas
seq104	0	0	0	0	0	0	3	0	0	0	0	0	0	0	0	0	0	0	0	0	0	0	0	0	0	0	d__Bacteria	p__Patescibacteria
seq105	0	0	0	0	0	0	0	0	0	0	3	0	0	0	0	0	0	0	0	0	0	0	0	0	0	0	d__Bacteria	p__Pseudomonadota	c__Gammaproteobacteria	o__Enterobacterales_737866	f__Enterobacteriaceae_A_725029	g__Enterobacter_B_682700
seq106	0	0	0	0	0	0	0	0	0	0	0	0	0	0	3	0	0	0	0	0	0	0	0	0	0	0	d__Bacteria	p__Pseudomonadota	c__Gammaproteobacteria	o__Enterobacterales_737866	f__Enterobacteriaceae_A_680892	g__Erwinia_680883	s__persicina
seq107	0	0	0	0	0	0	0	0	0	0	0	0	0	0	0	0	0	3	0	0	0	0	0	0	0	0	d__Bacteria	p__Bacillota_I	c__Bacilli_A	o__Lactobacillales	f__Lactobacillaceae	g__Pediococcus
seq108	0	0	0	0	0	0	0	0	0	0	0	0	0	0	0	0	0	3	0	0	0	0	0	0	0	0	d__Bacteria
seq109	0	0	0	0	0	0	0	0	0	0	0	0	0	0	0	0	0	0	0	3	0	0	0	0	0	0	d__Bacteria	p__Bacillota_I	c__Bacilli_A	o__Lactobacillales	f__Streptococcaceae	g__Streptococcus
seq110	0	0	0	0	0	0	0	0	0	0	0	0	0	0	0	0	0	0	0	1	0	2	0	0	0	0	d__Bacteria	p__Bacillota_I	c__Bacilli_A	o__Lactobacillales	f__Lactobacillaceae	g__Levilactobacillus
seq111	0	0	0	0	0	0	0	0	0	0	0	0	0	0	0	0	0	0	0	0	0	0	0	0	3	0	d__Bacteria	p__Bacillota_I	c__Bacilli_A	o__Lactobacillales	f__Lactobacillaceae	g__Companilactobacillus
seq112	0	0	0	0	0	0	0	0	0	0	0	0	0	0	0	0	0	0	0	0	0	0	0	0	0	3	d__Bacteria	p__Patescibacteria
seq113	0	0	0	0	0	0	2	0	0	0	0	0	0	0	0	0	0	0	0	0	0	0	0	0	0	0	d__Bacteria	p__Bacillota_I	c__Bacilli_A	o__Lactobacillales	f__Lactobacillaceae	g__Fructobacillus
seq114	0	0	0	0	0	0	0	2	0	0	0	0	0	0	0	0	0	0	0	0	0	0	0	0	0	0	d__Bacteria	p__Actinomycetota	c__Actinomycetes	o__Actinomycetales	f__Micrococcaceae	g__Glutamicibacter
seq115	0	0	0	0	0	0	0	0	0	2	0	0	0	0	0	0	0	0	0	0	0	0	0	0	0	0	d__Bacteria	p__Bacillota_I	c__Bacilli_A	o__Lactobacillales	f__Lactobacillaceae	g__Lacticaseibacillus	s__casei
seq117	0	0	0	0	0	0	0	0	0	0	0	2	0	0	0	0	0	0	0	0	0	0	0	0	0	0	d__Bacteria
seq118	0	0	0	0	0	0	0	0	0	0	0	0	2	0	0	0	0	0	0	0	0	0	0	0	0	0	d__Bacteria	p__Pseudomonadota	c__Gammaproteobacteria	o__Enterobacterales_737866	f__Enterobacteriaceae_A_725029
seq119	0	0	0	0	0	0	0	0	0	0	0	0	2	0	0	0	0	0	0	0	0	0	0	0	0	0	d__Bacteria	p__Pseudomonadota	c__Gammaproteobacteria	o__Pseudomonadales_A_660879	f__Moraxellaceae	g__Moraxella_A
seq120	0	0	0	0	0	0	0	0	0	0	0	0	0	2	0	0	0	0	0	0	0	0	0	0	0	0	d__Bacteria	p__Actinomycetota	c__Actinomycetes	o__Actinomycetales	f__Microbacteriaceae	g__Curtobacterium
seq121	0	0	0	0	0	0	0	0	0	0	0	0	0	2	0	0	0	0	0	0	0	0	0	0	0	0	d__Bacteria	p__Bacillota_I	c__Bacilli_A	o__Aneurinibacillales	f__RAOX-1	g__YIM-78166
seq123	0	0	0	0	0	0	0	0	0	0	0	0	0	0	0	0	2	0	0	0	0	0	0	0	0	0	d__Bacteria	p__Bacillota_I	c__Bacilli_A	o__Lactobacillales	f__Lactobacillaceae	g__Fructilactobacillus
seq124	0	0	0	0	0	0	0	0	0	0	0	0	0	0	0	0	0	0	2	0	0	0	0	0	0	0	d__Bacteria	p__Bacillota_A_368345	c__Clostridia_258483	o__Lachnospirales	f__Lachnospiraceae
seq125	0	0	0	0	0	0	0	0	0	0	0	0	0	0	0	0	0	0	2	0	0	0	0	0	0	0	d__Bacteria	p__Actinomycetota	c__Actinomycetes	o__Propionibacteriales	f__Kribbellaceae	g__Kribbella
seq126	0	0	0	0	0	0	0	0	0	0	0	0	0	0	0	0	0	0	0	0	0	2	0	0	0	0	d__Bacteria	p__Bacillota_I	c__Bacilli_A	o__Lactobacillales	f__Streptococcaceae	g__Streptococcus	s__thermophilus
seq127	0	0	0	0	0	0	0	0	0	0	0	0	0	0	0	0	0	0	0	0	0	2	0	0	0	0	d__Bacteria	p__Bacillota_I	c__Bacilli_A	o__Lactobacillales	f__Lactobacillaceae	g__Lacticaseibacillus
seq128	0	0	0	0	0	0	0	0	0	0	0	0	0	0	0	0	0	0	0	0	0	0	0	0	2	0	d__Bacteria	p__Pseudomonadota	c__Gammaproteobacteria	o__Enterobacterales_737866	f__Enterobacteriaceae_A_680892
