# Supplementary material for: Exploring Microbial Diversity and Yeast Typing in Traditional Sourdoughs from Villaurbana (Sardinia, Italy) Using an Integrated Approach
Source: Foods. 2026 Jun 29;15(13):2307. doi: 10.3390/foods15132307 (PMC13361756; doi:10.3390/foods15132307)
Supplement: Supplementary file 1 [file foods-15-02307-s001.zip › Supplementary_Table S11_Yeast_ID_comparison.xlsx]

## Sheet: ControlSheet
	mCode	sep	yLow	yUp			Ribbon pointer
	2	1	0	9999			0

## Sheet: Yeast ID Comparison
Yeast isolate identification by D1/D2 sequencing, MALDI-TOF MS, and ITS sequencing
Isolate	Sourdough	D1/D2 identification	MALDI-TOF MS identification	MALDI log(score)				ITS identification	Final identification	Note
YSD15.2	SD15	S. cerevisiae	S. cerevisiae	2.16	2.09	2.13	2.21	-	S. cerevisiae
YSD15.3	SD15	S. cerevisiae	S. cerevisiae	2.09	2.11	2.12	2.18	-	S. cerevisiae
YSD15.7	SD15	S. cerevisiae	S. cerevisiae	2.04	2.04	1.99	2.04	-	S. cerevisiae
YSD15.8	SD15	S. cerevisiae	S. cerevisiae	2.1	0	2.02	1.92	-	S. cerevisiae
YSD15.11	SD15	S. cerevisiae	S. cerevisiae	2.08	2.17	2.11	2.01	-	S. cerevisiae
YSD15.12	SD15	S. cerevisiae	S. cerevisiae	2.21	2.11	2.15	2.22	-	S. cerevisiae
YSD15.13	SD15	S. cerevisiae	S. cerevisiae	2.05	1.87	1.85	2.06	-	S. cerevisiae
YSD15.19	SD15	S. cerevisiae	S. cerevisiae	2.05	2.09	2.1	2.01	-	S. cerevisiae
YSD15.20	SD15	S. cerevisiae	S. cerevisiae	2.2	2.15	0	1.9	-	S. cerevisiae
YSD15.21	SD15	Debaryomyces hansenii/vindobonensis	S. cerevisiae	2.09	2.03	0	1.98	S. cerevisiae	S. cerevisiae	b
YSD42.5	SD42	S. cerevisiae	S. cerevisiae	1.89	2.07	2.07	1.74	-	S. cerevisiae
YSD42.6	SD42	S. cerevisiae	S. cerevisiae	2.05	2.1	1.98	1.93	-	S. cerevisiae
YSD42.8	SD42	S. cerevisiae	S. cerevisiae	0	2.16	2.21	2.01	-	S. cerevisiae
YSD42.10	SD42	S. cerevisiae	S. cerevisiae	1.96	2.05	2.01	2.02	-	S. cerevisiae
YSD42.12	SD42	S. cerevisiae	S. cerevisiae	2.14	2.02	0	1.94	-	S. cerevisiae
YSD42.15	SD42	S. cerevisiae	S. cerevisiae	0	1.92	2.01	2	-	S. cerevisiae
YSD42.16	SD42	S. cerevisiae	S. cerevisiae	2.01	1.9	2.03	1.84	-	S. cerevisiae
YSD42.17	SD42	S. cerevisiae	S. cerevisiae	2.24	2.17	2.15	2.02	-	S. cerevisiae
YSD42.21	SD42	S. cerevisiae	S. cerevisiae	2.14	2.11	2.14	2.08	-	S. cerevisiae
YSD42.22	SD42	S. cerevisiae	S. cerevisiae	2.29	2.24	2.21	2.21	-	S. cerevisiae
YSD96.1	SD96	W. anomalus	W. anomalus	2.08	2.09	2.05	2	-	W. anomalus
YSD96.2	SD96	W. anomalus	W. anomalus	2.07	2.22	2.17	2.25	-	W. anomalus
YSD96.3	SD96	W. anomalus	W. anomalus	2.09	2.21	2.11	2.18	-	W. anomalus
YSD96.4	SD96	W. anomalus	W. anomalus	1.97	2.15	1.95	2.19	-	W. anomalus
YSD96.5	SD96	W. anomalus	W. anomalus	2.28	2.27	2.27	2.2	-	W. anomalus
YSD96.6	SD96	W. anomalus	W. anomalus	2.1	2.14	2.05	2.02	-	W. anomalus
YSD96.7	SD96	W. anomalus	W. anomalus	2.19	2.1	2.19	2.19	-	W. anomalus
YSD96.8	SD96	W. anomalus	W. anomalus	2.27	2.34	2.24	2.39	-	W. anomalus
YSD96.9	SD96	W. anomalus	W. anomalus	0	2.1	2.11	2.2	-	W. anomalus
YSD96.10	SD96	W. anomalus	W. anomalus	2.1	2.11	2.09	2.1	-	W. anomalus
YSD97.1	SD97	T. delbrueckii	T. delbrueckii	2.36	2.37	2.35	2.43	-	T. delbrueckii
YSD97.2	SD97	T. delbrueckii	T. delbrueckii	2.36	2.16	2.27	0	-	T. delbrueckii
YSD97.3	SD97	T. delbrueckii	T. delbrueckii	2.37	2.37	2.39	2.41	-	T. delbrueckii
YSD97.4	SD97	T. delbrueckii	T. delbrueckii	2.37	2.36	2.35	2.35	-	T. delbrueckii
YSD97.5	SD97	T. delbrueckii	T. delbrueckii	2.33	2.42	2.37	2.34	-	T. delbrueckii
YSD97.6	SD97	T. delbrueckii	T. delbrueckii	2.39	2.37	2.39	2.33	-	T. delbrueckii
YSD97.7	SD97	T. delbrueckii	T. delbrueckii	2.36	2.39	2.35	2.43	-	T. delbrueckii
YSD97.8	SD97	T. delbrueckii	T. delbrueckii	2.27	2.38	2.23	2.26	-	T. delbrueckii
YSD97.9	SD97	T. delbrueckii	T. delbrueckii	2.37	2.46	2.35	2.37	-	T. delbrueckii
YSD97.10	SD97	T. delbrueckii	T. delbrueckii	2.2	2.35	2.24	2.26	-	T. delbrueckii
YSD99.1	SD99	S. cerevisiae	S. cerevisiae	2.09	2.08	2.14	2.1	-	S. cerevisiae
YSD99.2	SD99	S. cerevisiae	S. cerevisiae	2.01	2.2	2.12	2.18	-	S. cerevisiae
YSD99.4	SD99	S. cerevisiae	S. cerevisiae	2.04	2.06	2.1	2.07	-	S. cerevisiae
YSD99.7	SD99	S. cerevisiae	S. cerevisiae	2.09	2.1	2.12	1.94	-	S. cerevisiae
YSD99.8	SD99	S. cerevisiae	S. cerevisiae	2.08	2.1	2.14	1.67	-	S. cerevisiae
YSD99.10	SD99	S. cerevisiae	S. cerevisiae	2.11	2.13	2.17	2.11	-	S. cerevisiae
YSD99.11	SD99	S. cerevisiae	S. cerevisiae	2.12	2.22	2.13	2.16	-	S. cerevisiae
YSD99.12	SD99	S. cerevisiae	S. cerevisiae	2.01	2.08	1.88	1.84	-	S. cerevisiae
YSD99.13	SD99	S. cerevisiae	S. cerevisiae	2	2	2	1.88	-	S. cerevisiae
YSD99.14	SD99	S. cerevisiae	S. cerevisiae	2.07	2.04	2.07	2.1	-	S. cerevisiae
YSD101.1	SD101	S. cerevisiae	M. humilis	2.24	2.18	2.28	2.15	M. humilis	M. humilis	a
YSD101.2	SD101	M. humilis	M. humilis	2.15	2.22	2.19	2.09	-	M. humilis
YSD101.3	SD101	M. humilis	M. humilis	2.03	2.18	2.19	2.13	-	M. humilis
YSD101.5	SD101	S. cerevisiae	S. cerevisiae	2.04	2.1	1.93	1.84	-	S. cerevisiae
YSD101.10	SD101	M. humilis	M. humilis	2.13	2.15	2.33	2.28	-	M. humilis
YSD101.11	SD101	S. cerevisiae	M. humilis	2.1	2.18	2.11	2.2	M. humilis	M. humilis	a
YSD101.12	SD101	S. cerevisiae	S. cerevisiae	2.01	2.05	2.03	2.01	-	S. cerevisiae
YSD101.13	SD101	S. cerevisiae	S. cerevisiae	2.16	2.09	2.34	2.3	-	S. cerevisiae
YSD101.14	SD101	S. cerevisiae	S. cerevisiae	2.11	2.16	2.16	2.09	-	S. cerevisiae
YSD101.17	SD101	M. humilis	M. humilis	2.34	2.3	2.29	2.3	-	M. humilis
YSD103.3	SD103	S. cerevisiae	S. cerevisiae	2.24	2.31	2.3	2.4	-	S. cerevisiae
YSD103.4	SD103	S. cerevisiae	S. cerevisiae	2.16	2.26	2.19	1.84	-	S. cerevisiae
YSD103.5	SD103	S. cerevisiae	S. cerevisiae	2.23	2.14	2.16	2.11	-	S. cerevisiae
YSD103.6	SD103	S. cerevisiae	S. cerevisiae	2.26	2.27	2.32	2.29	-	S. cerevisiae
YSD103.7	SD103	S. cerevisiae	S. cerevisiae	2.12	2.16	2.19	1.79	-	S. cerevisiae
YSD103.8	SD103	S. cerevisiae	S. cerevisiae	2.13	2.14	2.19	2.15	-	S. cerevisiae
YSD103.13	SD103	S. cerevisiae	S. cerevisiae	2.27	2.29	2.31	2.3	-	S. cerevisiae
YSD103.14	SD103	S. cerevisiae	S. cerevisiae	2.18	2.3	2.25	2.34	-	S. cerevisiae
YSD103.15	SD103	S. cerevisiae	S. cerevisiae	2.14	2.17	2.24	2.21	-	S. cerevisiae
YSD103.16	SD103	S. cerevisiae	S. cerevisiae	2.32	3.21	2.31	2.3	-	S. cerevisiae
YSD104.1	SD104	M. unispora	Ambiguous (K. unispora / D. hansenii)	2.48	2.38	2.46	2.32	M. unispora	M. unispora	b
YSD104.2	SD104	S. cerevisiae	S. cerevisiae	2.15	2.16	2.19	2.16	-	S. cerevisiae
YSD104.5	SD104	S. cerevisiae	S. cerevisiae	2.1	2.09	2.09	2.05	-	S. cerevisiae
YSD104.7	SD104	M. unispora	Ambiguous (K. unispora / D. hansenii)	2.36	2.5	2.49	2.36	M. unispora	M. unispora	b
YSD104.8	SD104	M. unispora	K. unispora	1.93	2.16	1.83	2.12	-	M. unispora
YSD104.13	SD104	S. cerevisiae	S. cerevisiae	1.81	1.91	2.04	2.12	-	S. cerevisiae
YSD104.14	SD104	S. cerevisiae	S. cerevisiae	2.17	2.07	2.12	2.26	-	S. cerevisiae
YSD104.15	SD104	S. cerevisiae	S. cerevisiae	2.22	2.04	2.07	2.1	-	S. cerevisiae
YSD104.16	SD104	S. cerevisiae	S. cerevisiae	2.17	2.05	2.1	2.07	-	S. cerevisiae
YSD104.17	SD104	S. cerevisiae	S. cerevisiae	2.06	2.01	2.05	2.14	-	S. cerevisiae
YSD105.1	SD105	M. humilis	M. humilis (as K. humilis)	2.31	2.32	2.28	2.36	-	M. humilis
YSD105.2	SD105	M. humilis	M. humilis (as K. humilis)	2.28	2.26	2.33	2.28	-	M. humilis
YSD105.3	SD105	M. humilis	M. humilis (as K. humilis)	2.21	2.24	2.21	2.29	-	M. humilis
YSD105.7	SD105	S. cerevisiae	S. cerevisiae	0	2.1	0	2.1	-	S. cerevisiae
YSD105.8	SD105	S. cerevisiae	S. cerevisiae	2.1	2.11	2.25	2.1	-	S. cerevisiae
YSD105.9	SD105	S. cerevisiae	S. cerevisiae	2.24	2.23	2.23	0	-	S. cerevisiae
YSD105.13	SD105	S. cerevisiae	S. cerevisiae	2.04	2.13	2.21	2.18	-	S. cerevisiae
YSD105.14	SD105	S. cerevisiae	S. cerevisiae	2.23	2.27	2.07	2.1	-	S. cerevisiae
YSD105.18	SD105	S. cerevisiae	S. cerevisiae	2.07	2.1	2.15	2.1	-	S. cerevisiae
YSD105.19	SD105	S. cerevisiae	S. cerevisiae	2.07	2.12	2.1	2.06	-	S. cerevisiae
YSD106.5	SD106	T. delbrueckii	T. delbrueckii	2.35	2.31	2.32	2.36	-	T. delbrueckii
YSD106.6	SD106	T. delbrueckii	T. delbrueckii	2.37	2.4	2.38	2.39	-	T. delbrueckii
YSD106.7	SD106	T. delbrueckii	T. delbrueckii	2.27	2.24	2.3	2.25	-	T. delbrueckii
YSD106.8	SD106	T. delbrueckii	T. delbrueckii	2.24	2.15	2.11	2.22	-	T. delbrueckii
YSD106.9	SD106	T. delbrueckii	T. delbrueckii	2.4	2.36	2.41	2.36	-	T. delbrueckii
YSD106.10	SD106	T. delbrueckii	T. delbrueckii	2.11	2.23	2.18	2.13	-	T. delbrueckii
YSD106.11	SD106	T. delbrueckii	T. delbrueckii	2.32	2.19	2.24	2.31	-	T. delbrueckii
YSD106.12	SD106	T. delbrueckii	T. delbrueckii	2.14	2.17	2.23	2.11	-	T. delbrueckii
YSD106.13	SD106	T. delbrueckii	T. delbrueckii	2.23	2.29	2.19	2.28	-	T. delbrueckii
YSD106.14	SD106	T. delbrueckii	T. delbrueckii	2.16	2.23	2.23	2.15	-	T. delbrueckii
YSD107.1	SD107	S. cerevisiae	S. cerevisiae	2.16	2.14	2.2	2.15	-	S. cerevisiae
YSD107.2	SD107	S. cerevisiae	S. cerevisiae	2.33	2.29	2.32	2.25	-	S. cerevisiae
YSD107.3	SD107	S. cerevisiae	S. cerevisiae	2.18	2.21	2.39	2.34	-	S. cerevisiae
YSD107.4	SD107	S. cerevisiae	S. cerevisiae	2.22	2.12	2.29	2.22	-	S. cerevisiae
YSD107.5	SD107	S. cerevisiae	S. cerevisiae	2.16	2.18	2.17	2.09	-	S. cerevisiae
YSD107.9	SD107	S. cerevisiae	S. cerevisiae	2.08	2.09	2.09	1.97	-	S. cerevisiae
YSD107.10	SD107	S. cerevisiae	S. cerevisiae	1.88	2.09	2.09	1.99	-	S. cerevisiae
YSD107.11	SD107	S. cerevisiae	S. cerevisiae	2.39	2.26	2.22	2.01	-	S. cerevisiae
YSD107.18	SD107	S. cerevisiae	S. cerevisiae	2.15	2.2	2.16	2.21	-	S. cerevisiae
YSD107.19	SD107	S. cerevisiae	S. cerevisiae	2.25	2.25	2.24	2.15	-	S. cerevisiae
YSD108.1	SD108	P. fermentans	P. fermentans	1.78	2.03	1.96	2.01	-	P. fermentans
YSD108.4	SD108	P. fermentans	P. fermentans	2.17	2.15	2.15	2.04	-	P. fermentans
YSD108.5	SD108	P. fermentans	P. fermentans	1.93	2.01	2.01	1.96	-	P. fermentans
YSD108.7	SD108	P. fermentans	P. fermentans	2.02	1.93	2	1.84	-	P. fermentans
YSD108.8	SD108	S. cerevisiae	S. cerevisiae	0	2.09	2.07	1.98	-	S. cerevisiae
YSD108.10	SD108	S. cerevisiae	S. cerevisiae	2.21	2.09	2.17	2.22	-	S. cerevisiae
YSD108.11	SD108	P. fermentans	P. fermentans	2.01	2.13	2.09	2.04	-	P. fermentans
YSD108.14	SD108	S. cerevisiae	S. cerevisiae	2.24	2.23	2.23	2.22	-	S. cerevisiae
YSD108.16	SD108	S. cerevisiae	S. cerevisiae	2.25	2.28	2.17	2.11	-	S. cerevisiae
YSD108.19	SD108	P. fermentans	P. fermentans	2.03	2.02	1.9	2.04	-	P. fermentans
YSD109.2	SD109	S. cerevisiae	S. cerevisiae	2.13	2.15	2.13	2.12	-	S. cerevisiae
YSD109.4	SD109	S. cerevisiae	S. cerevisiae	2.07	2.05	1.84	0	-	S. cerevisiae
YSD109.6	SD109	P. fermentans	P. fermentans	1.93	2.01	2.11	1.94	-	P. fermentans
YSD109.8	SD109	P. fermentans	P. fermentans	2	1.97	2.07	2.2	-	P. fermentans
YSD109.9	SD109	P. fermentans	P. fermentans	2.15	2.37	2.17	2.18	-	P. fermentans
YSD109.10	SD109	S. cerevisiae	S. cerevisiae	2.14	2.07	2.07	2.09	-	S. cerevisiae
YSD109.13	SD109	S. cerevisiae	S. cerevisiae	2.03	2.16	2.12	2.11	-	S. cerevisiae
YSD109.15	SD109	P. fermentans	P. fermentans	2.04	2.04	2.07	1.95	-	P. fermentans
YSD109.16	SD109	P. fermentans	P. fermentans	2.06	2.09	2.03	2.05	-	P. fermentans
YSD109.20	SD109	P. fermentans	P. fermentans	2.08	2	2.12	2.06	-	P. fermentans
a Discordant result resolved by ITS sequencing; D1/D2 erroneous due to colony contamination during purification. b Ambiguous MALDI-TOF MS result resolved by ITS sequencing as third arbitrating method. - ITS sequencing not performed (concordant D1/D2 and MALDI-TOF MS result). K. unispora = Kazachstania unispora (synonym of M. unispora in DBAL-13.0); M. humilis (as K. humilis) = Maudiozyma humilis …
Colour key:	Mismatch resolved by ITS (D1/D2 error)
	Ambiguous MALDI resolved by ITS
