# Supplementary material for: Exploring Microbial Diversity and Yeast Typing in Traditional Sourdoughs from Villaurbana (Sardinia, Italy) Using an Integrated Approach
Source: Foods. 2026 Jun 29;15(13):2307. doi: 10.3390/foods15132307 (PMC13361756; doi:10.3390/foods15132307)
Supplement: Supplementary file 1 [file foods-15-02307-s001.zip › Supplementary_Table S3_DADA2_16S_read_summary.csv]

stage	total_reads	mean_reads_per_library	sd_reads_per_library	min_reads_per_library	max_reads_per_library	median_reads_per_library
input	1600610	61561.9	9231.9	37324	79200	63363.0
filtered	1553226	59739.5	8944.8	36284	76987	61492.0
denoisedF	1551782	59683.9	8940.5	36252	76893	61429.0
denoisedR	1551865	59687.1	8947.1	36246	76938	61433.5
merged	1549664	59602.5	8936.6	36185	76776	61367.0
min_length_75	1549664	59602.5	8936.6	36185	76776	61367.0
non_chimeric	1537842	59147.8	8961.0	36020	76267	60557.5
after_taxonomic_filtering	1486883	57187.8	8989.3	34584	73654	59177.0
