# Supplementary material for: Exploring Microbial Diversity and Yeast Typing in Traditional Sourdoughs from Villaurbana (Sardinia, Italy) Using an Integrated Approach
Source: Foods. 2026 Jun 29;15(13):2307. doi: 10.3390/foods15132307 (PMC13361756; doi:10.3390/foods15132307)
Supplement: Supplementary file 1 [file foods-15-02307-s001.zip › Supplementary_Table S4_DADA2_ITS_read_summary.csv]

step	total_reads	mean_reads_per_library	sd_reads_per_library	min_reads_per_library	median_reads_per_library	max_reads_per_library	retention_vs_input_percent	asv_count
input	1685948	64844.153846153844	3171.8165103587903	62013	63616.5	73374	100.0
filtered_initial	1668330	64166.53846153846	3138.2505856705484	61373	62824.5	72606	98.95500928854271
denoisedF	1665595	64061.346153846156	3140.567234654373	61169	62724.0	72533	98.79278601712508
denoisedR	1664470	64018.07692307692	3141.791182406328	61137	62738.0	72527	98.72605798043594
filtered_after_primer_removal	1644198	63238.38461538462	3161.9488430640126	59545	62168.5	72196	97.52364841620263
merged	1644198	63238.38461538462	3161.9488430640126	59545	62168.5	72196	97.52364841620263
non_chimeric	1567608	60292.61538461538	4272.692819072517	50218	60394.0	67948	92.98080367840527	398
after_taxonomic_filtering	349555	13444.423076923076	13117.793153341236	601	10111.5	39158	20.73343899100091	355
