# Supplementary material for: Exploring Microbial Diversity and Yeast Typing in Traditional Sourdoughs from Villaurbana (Sardinia, Italy) Using an Integrated Approach
Source: Foods. 2026 Jun 29;15(13):2307. doi: 10.3390/foods15132307 (PMC13361756; doi:10.3390/foods15132307)
Supplement: Supplementary file 1 [file foods-15-02307-s001.zip › Supplementary_Table S5_DADA2_read_tracking_16S.csv]

sample_id	input	filtered	denoisedF	denoisedR	merged	min_length_75	non_chimeric	after_taxonomic_filtering	retention_filtered_pct	retention_non_chimeric_pct	retention_after_taxonomic_filtering_pct
B15A	54079	52680	52547	52486	52191	52191	49607	44565	97.41	91.73	82.41
B42A	73759	71504	71381	71401	71132	71132	70352	63678	96.94	95.38	86.33
B42B	66247	64355	64242	64277	64073	64073	63357	58604	97.14	95.64	88.46
BSD96A	62830	61000	60966	60959	60924	60924	60557	58645	97.09	96.38	93.34
BSD96B	62887	61046	60978	60981	60898	60898	60526	58285	97.07	96.25	92.68
BSD97A	65379	63422	63401	63399	63380	63380	63273	62921	97.01	96.78	96.24
BSD97B	69003	66903	66874	66883	66850	66850	66704	66302	96.96	96.67	96.09
BSD99A	72526	70320	70270	70286	70233	70233	70041	68965	96.96	96.57	95.09
BSD99B	50521	49064	49023	49030	48996	48996	48933	48428	97.12	96.86	95.86
BSD101A	65424	63500	63466	63445	63423	63423	62557	61604	97.06	95.62	94.16
BSD101B	49546	48173	48155	48149	48125	48125	47610	46669	97.23	96.09	94.19
BSD103A	41073	39901	39803	39825	39703	39703	39450	36663	97.15	96.05	89.26
BSD103B	37324	36284	36252	36246	36185	36185	36020	34584	97.21	96.51	92.66
BSD104A	65286	63329	63301	63296	63274	63274	63166	61876	97.0	96.75	94.78
BSD104B	64012	62037	62010	62001	61976	61976	61667	59709	96.91	96.34	93.28
BSD105A	62859	60629	60604	60607	60588	60588	60558	60372	96.45	96.34	96.04
BSD105B	66538	64736	64667	64665	64539	64539	64055	61395	97.29	96.27	92.27
BSD106A	57879	56207	56142	56145	56069	56069	55497	52952	97.11	95.88	91.49
BSD106B	58510	56786	56721	56733	56640	56640	56096	52949	97.05	95.87	90.5
BSD107A	79200	76987	76893	76938	76776	76776	76267	73654	97.21	96.3	93.0
BSD107B	63921	61938	61880	61886	61810	61810	61624	59841	96.9	96.41	93.62
BSD108A	65800	63919	63895	63900	63854	63854	63693	63130	97.14	96.8	95.94
BSD108B	62584	60686	60660	60663	60611	60611	60511	60079	96.97	96.69	96.0
BSD109A	58103	56077	56059	56057	56037	56037	55962	55128	96.51	96.32	94.88
BSD109B	61481	59607	59585	59566	59543	59543	59409	58370	96.95	96.63	94.94
B15B	63839	62136	62007	62041	61834	61834	60350	57515	97.33	94.53	90.09
