# Supplementary material for: Exploring Microbial Diversity and Yeast Typing in Traditional Sourdoughs from Villaurbana (Sardinia, Italy) Using an Integrated Approach
Source: Foods. 2026 Jun 29;15(13):2307. doi: 10.3390/foods15132307 (PMC13361756; doi:10.3390/foods15132307)
Supplement: Supplementary file 1 [file foods-15-02307-s001.zip › Supplementary_Table S6_DADA2_read_tracking_ITS.csv]

SampleID	input	filtered_initial	denoisedF	denoisedR	filtered_after_primer_removal	merged	non_chimeric	after_taxonomic_filtering
Y15A	65269	64530	64363	64329	62807	62807	59804	9623
Y15B	66453	65680	65478	65417	63558	63558	60311	10600
Y42A	62191	61373	61169	61137	59545	59545	55706	10613
Y42B	63226	62497	62310	62276	61292	61292	56647	10786
YSD96A	71712	70871	70739	70773	69722	69722	66872	18069
YSD96B	62423	61756	61673	61614	61107	61107	57929	22603
YSD97A	62930	62317	62239	62222	61517	61517	61375	601
YSD97B	62832	62322	62255	62214	61683	61683	61555	816
YSD99A	62149	61522	61443	61368	60256	60256	57720	10755
YSD99B	62843	62219	62161	61872	61074	61074	58480	9337
YSD101A	65210	64589	64490	64509	64134	64134	59883	33377
YSD101B	73374	72606	72533	72527	72196	72196	67948	39158
YSD103A	65743	65188	65108	65095	64495	64495	62860	7807
YSD103B	69722	68977	68910	68814	68023	68023	65933	10923
YSD104A	62684	61628	61514	61585	61150	61150	50218	36538
YSD104B	63677	62770	62626	62716	62452	62452	50584	38703
YSD105A	62243	61692	61613	61614	61359	61359	56837	32646
YSD105B	70526	69842	69771	69715	69011	69011	64899	26741
YSD106A	63556	62879	62822	62760	61885	61885	61053	736
YSD106B	65494	64855	64731	64680	63736	63736	62943	770
YSD107A	64884	64300	64232	64012	63346	63346	63134	1105
YSD107B	62013	61456	61379	61356	60635	60635	60477	1220
YSD108A	64165	63597	63533	63471	62829	62829	62370	1751
YSD108B	65946	65272	65109	64976	64172	64172	63642	2389
YSD109A	62024	61454	61354	61375	60690	60690	58656	6832
YSD109B	62659	62138	62040	62043	61524	61524	59772	5056
